# Supplementary material for: Comparative transcriptomics approach in elucidation of carotenoid biosynthesis regulation in grains of rice (Oryza sativa L.)
Source: Sci Rep. 2019 Feb 7;9:1631. doi: 10.1038/s41598-018-38233-8 (PMC6367445; doi:10.1038/s41598-018-38233-8)
Supplement: Supplementary file 2 — Table s3 [file 41598_2018_38233_MOESM2_ESM.xlsx]

## Sheet: ENRICHED GO
GO_ID	GO_Term	GO_Category	Genes Enriched
GO:0009987	cellular process	Biological Process	7503
GO:0008152	metabolic process	Biological Process	7271
GO:0009058	biosynthetic process	Biological Process	4860
GO:0006139	nucleobase, nucleoside, nucleotide and nucleic acid metabolic process	Biological Process	3764
GO:0006950	response to stress	Biological Process	3393
GO:0006464	protein modification process	Biological Process	2971
GO:0006810	transport	Biological Process	2480
GO:0009628	response to abiotic stimulus	Biological Process	2152
GO:0007275	multicellular organismal development	Biological Process	1573
GO:0009056	catabolic process	Biological Process	1494
GO:0016043	cellular component organization	Biological Process	1488
GO:0009719	response to endogenous stimulus	Biological Process	1473
GO:0007165	signal transduction	Biological Process	1455
GO:0009791	post-embryonic development	Biological Process	1206
GO:0019538	protein metabolic process	Biological Process	1145
GO:0005975	carbohydrate metabolic process	Biological Process	1041
GO:0009607	response to biotic stimulus	Biological Process	1019
GO:0006629	lipid metabolic process	Biological Process	1002
GO:0000003	reproduction	Biological Process	939
GO:0009653	anatomical structure morphogenesis	Biological Process	889
GO:0006412	translation	Biological Process	732
GO:0009790	embryo development	Biological Process	619
GO:0030154	cell differentiation	Biological Process	566
GO:0009908	flower development	Biological Process	493
GO:0006259	DNA metabolic process	Biological Process	470
GO:0016049	cell growth	Biological Process	466
GO:0019748	secondary metabolic process	Biological Process	420
GO:0007049	cell cycle	Biological Process	345
GO:0008219	cell death	Biological Process	345
GO:0006091	generation of precursor metabolites and energy	Biological Process	320
GO:0009991	response to extracellular stimulus	Biological Process	256
GO:0007154	cell communication	Biological Process	237
GO:0019725	cellular homeostasis	Biological Process	235
GO:0009856	pollination	Biological Process	183
GO:0015979	photosynthesis	Biological Process	182
GO:0040007	growth	Biological Process	150
GO:0040029	regulation of gene expression, epigenetic	Biological Process	141
GO:0009605	response to external stimulus	Biological Process	127
GO:0009606	tropism	Biological Process	95
GO:0009875	pollen-pistil interaction	Biological Process	94
GO:0007267	cell-cell signaling	Biological Process	27
GO:0009838	abscission	Biological Process	26
GO:0007610	behavior	Biological Process	8
GO:0009835	ripening	Biological Process	4
GO:0005488	binding	Molecular Functions	3815
GO:0003824	catalytic activity	Molecular Functions	3677
GO:0005515	protein binding	Molecular Functions	3600
GO:0016787	hydrolase activity	Molecular Functions	2885
GO:0000166	nucleotide binding	Molecular Functions	2607
GO:0016301	kinase activity	Molecular Functions	1929
GO:0016740	transferase activity	Molecular Functions	1905
GO:0003700	sequence-specific DNA binding transcription factor activity	Molecular Functions	1775
GO:0003677	DNA binding	Molecular Functions	1689
GO:0005215	transporter activity	Molecular Functions	1538
GO:0003676	nucleic acid binding	Molecular Functions	691
GO:0003723	RNA binding	Molecular Functions	658
GO:0005198	structural molecule activity	Molecular Functions	566
GO:0019825	oxygen binding	Molecular Functions	285
GO:0030234	enzyme regulator activity	Molecular Functions	280
GO:0004871	signal transducer activity	Molecular Functions	272
GO:0008289	lipid binding	Molecular Functions	246
GO:0030246	carbohydrate binding	Molecular Functions	220
GO:0004518	nuclease activity	Molecular Functions	208
GO:0004872	receptor activity	Molecular Functions	164
GO:0008135	translation factor activity, nucleic acid binding	Molecular Functions	145
GO:0003774	motor activity	Molecular Functions	83
GO:0005102	receptor binding	Molecular Functions	57
GO:0003682	chromatin binding	Molecular Functions	47
GO:0045182	translation regulator activity	Molecular Functions	4
GO:0016020	membrane	Cellular Components	3866
GO:0009536	plastid	Cellular Components	3450
GO:0005886	plasma membrane	Cellular Components	3192
GO:0005634	nucleus	Cellular Components	2728
GO:0005829	cytosol	Cellular Components	2533
GO:0005623	cell	Cellular Components	2379
GO:0005739	mitochondrion	Cellular Components	1297
GO:0005773	vacuole	Cellular Components	1277
GO:0005737	cytoplasm	Cellular Components	1137
GO:0005622	intracellular	Cellular Components	1029
GO:0005618	cell wall	Cellular Components	862
GO:0005783	endoplasmic reticulum	Cellular Components	550
GO:0005840	ribosome	Cellular Components	525
GO:0009579	thylakoid	Cellular Components	513
GO:0005576	extracellular region	Cellular Components	506
GO:0005730	nucleolus	Cellular Components	408
GO:0005794	Golgi apparatus	Cellular Components	391
GO:0005654	nucleoplasm	Cellular Components	218
GO:0005777	peroxisome	Cellular Components	210
GO:0005856	cytoskeleton	Cellular Components	187
GO:0005768	endosome	Cellular Components	141
GO:0005635	nuclear envelope	Cellular Components	73
GO:0030312	external encapsulating structure	Cellular Components	14
GO:0005615	extracellular space	Cellular Components	3
GO:0005764	lysosome	Cellular Components	1

## Sheet: ENRICHED PATHWAYS
Pathway_ID	Pathway_Name	Genes_Enriched
osa01100	Metabolic pathways	214
osa01110	Biosynthesis of secondary metabolites	118
osa04075	Plant hormone signal transduction	35
osa01200	Carbon metabolism	31
osa03010	Ribosome	31
osa00500	Starch and sucrose metabolism	25
osa01230	Biosynthesis of amino acids	25
osa04141	Protein processing in endoplasmic reticulum	23
osa00940	Phenylpropanoid biosynthesis	22
osa03013	RNA transport	21
osa00520	Amino sugar and nucleotide sugar metabolism	20
osa03040	Spliceosome	19
osa04626	Plant-pathogen interaction	19
osa03015	mRNA surveillance pathway	18
osa00620	Pyruvate metabolism	16
osa04120	Ubiquitin mediated proteolysis	16
osa00630	Glyoxylate and dicarboxylate metabolism	15
osa04144	Endocytosis	14
osa04146	Peroxisome	14
osa00270	Cysteine and methionine metabolism	13
osa00190	Oxidative phosphorylation	12
osa00230	Purine metabolism	12
osa00240	Pyrimidine metabolism	12
osa00260	Glycine, serine and threonine metabolism	12
osa00564	Glycerophospholipid metabolism	12
osa03008	Ribosome biogenesis in eukaryotes	12
osa00710	Carbon fixation in photosynthetic organisms	11
osa00010	Glycolysis / Gluconeogenesis	10
osa00400	Phenylalanine, tyrosine and tryptophan biosynthesis	10
osa01212	Fatty acid metabolism	10
osa03018	RNA degradation	10
osa04070	Phosphatidylinositol signaling system	10
osa00562	Inositol phosphate metabolism	9
osa03050	Proteasome	9
osa03420	Nucleotide excision repair	9
osa00051	Fructose and mannose metabolism	8
osa00970	Aminoacyl-tRNA biosynthesis	8
osa03030	DNA replication	8
osa04145	Phagosome	8
osa00020	Citrate cycle (TCA cycle)	7
osa00040	Pentose and glucuronate interconversions	7
osa00195	Photosynthesis	7
osa00280	Valine, leucine and isoleucine degradation	7
osa00460	Cyanoamino acid metabolism	7
osa00480	Glutathione metabolism	7
osa00860	Porphyrin and chlorophyll metabolism	7
osa00910	Nitrogen metabolism	7
osa01040	Biosynthesis of unsaturated fatty acids	7
osa04130	SNARE interactions in vesicular transport	7
osa00071	Fatty acid degradation	6
osa00100	Steroid biosynthesis	6
osa00130	Ubiquinone and other terpenoid-quinone biosynthesis	6
osa00350	Tyrosine metabolism	6
osa00561	Glycerolipid metabolism	6
osa00592	alpha-Linolenic acid metabolism	6
osa03020	RNA polymerase	6
osa00052	Galactose metabolism	5
osa00073	Cutin, suberine and wax biosynthesis	5
osa00410	beta-Alanine metabolism	5
osa03410	Base excision repair	5
osa03430	Mismatch repair	5
osa03440	Homologous recombination	5
osa04933	AGE-RAGE signaling pathway in diabetic complications	5
osa00053	Ascorbate and aldarate metabolism	4
osa00062	Fatty acid elongation	4
osa00250	Alanine, aspartate and glutamate metabolism	4
osa00360	Phenylalanine metabolism	4
osa00640	Propanoate metabolism	4
osa00904	Diterpenoid biosynthesis	4
osa00906	Carotenoid biosynthesis	4
osa00920	Sulfur metabolism	4
osa00941	Flavonoid biosynthesis	4
osa00061	Fatty acid biosynthesis	3
osa00196	Photosynthesis - antenna proteins	3
osa00220	Arginine biosynthesis	3
osa00330	Arginine and proline metabolism	3
osa00380	Tryptophan metabolism	3
osa00511	Other glycan degradation	3
osa00565	Ether lipid metabolism	3
osa00590	Arachidonic acid metabolism	3
osa00600	Sphingolipid metabolism	3
osa00900	Terpenoid backbone biosynthesis	3
osa00903	Limonene and pinene degradation	3
osa00945	Stilbenoid, diarylheptanoid and gingerol biosynthesis	3
osa01210	2-Oxocarboxylic acid metabolism	3
osa03022	Basal transcription factors	3
osa03060	Protein export	3
osa04712	Circadian rhythm - plant	3
osa00030	Pentose phosphate pathway	2
osa00261	Monobactam biosynthesis	2
osa00300	Lysine biosynthesis	2
osa00310	Lysine degradation	2
osa00340	Histidine metabolism	2
osa00430	Taurine and hypotaurine metabolism	2
osa00510	N-Glycan biosynthesis	2
osa00563	Glycosylphosphatidylinositol(GPI)-anchor biosynthesis	2
osa00670	One carbon pool by folate	2
osa00740	Riboflavin metabolism	2
osa00750	Vitamin B6 metabolism	2
osa00760	Nicotinate and nicotinamide metabolism	2
osa00770	Pantothenate and CoA biosynthesis	2
osa00905	Brassinosteroid biosynthesis	2
osa00944	Flavone and flavonol biosynthesis	2
osa00950	Isoquinoline alkaloid biosynthesis	2
osa00072	Synthesis and degradation of ketone bodies	1
osa00290	Valine, leucine and isoleucine biosynthesis	1
osa00450	Selenocompound metabolism	1
osa00531	Glycosaminoglycan degradation	1
osa00591	Linoleic acid metabolism	1
osa00603	Glycosphingolipid biosynthesis - globo series	1
osa00604	Glycosphingolipid biosynthesis - ganglio series	1
osa00780	Biotin metabolism	1
osa00790	Folate biosynthesis	1
osa00908	Zeatin biosynthesis	1
osa00909	Sesquiterpenoid and triterpenoid biosynthesis	1
osa00960	Tropane, piperidine and pyridine alkaloid biosynthesis	1
osa02010	ABC transporters	1
osa04122	Sulfur relay system	1
osa04140	Regulation of autophagy	1
osa04931	Insulin resistance	1
		1180

## Sheet: TF FAMILY DISTRIBUTION
Transcription Factor Family		No. of Transcripts
NAC		109
ERF		108
bHLH		102
MYB		89
WRKY		79
C2H2		78
bZIP		69
FAR1		61
GRAS		40
MYB_related		37
C3H		34
B3		33
HD-ZIP		31
G2-like		29
Dof		28
LBD		23
Trihelix		23
MIKC		22
M-type		21
ARF		18
TALE		18
GATA		17
TCP		16
HSF		15
SBP		14
WOX		14
CO-like		13
NF-YC		12
ZF-HD		12
GeBP		11
NF-YA		11
AP2		9
ARR-B		7
CPP		7
DBB		7
NF-YB		7
GRF		6
LSD		6
YABBY		6
BES1		5
E2F/DP		5
HB-other		5
SRS		4
CAMTA		3
EIL		3
Nin-like		3
RAV		3
BBR-BPC		2
LFY		2
Whirly		2
HB-PHD		1
HRT-like		1
NF-X1		1
S1Fa-like		1
VOZ		1
total		1284

## Sheet: top 50 de TF
		PURPLE			BROWN			WHITE
MSU_Gene_ID		LR26_15DAP_Fold Exp	LR26_25DAP_Fold Exp	LR26_40DAP_Fold Exp	540274_15DAP_Fold Exp	540274_25DAP_Fold Exp	540274_40DA_Fold Exp	5803122_15DAP _Fold Exp	5803122_25DAP_Fold Exp	5803122 _40DAP_Fold Exp	Variance	GO_Term	Gene Name	TF family Description	Gene
LOC_Os09g35020		0	0	-0.105722	0	0	0	-3.10572	0	4.1704	2.05345	biosynthetic process ; DNA binding ; "nucleobase, nucleoside, nucleotide and nucleic acid metabolic process" ; nucleus ; plastid ; sequence-specific DNA binding transcription factor activity	AP2 domain containing protein, expressed	AP2 domain containing protein, expressed	LOC_Os09g35020@AP2 domain containing protein, expressed
LOC_Os08g36920		-1.37649	-1.37649	-3.37649	0	-2.37649	0	0	0	3.56602	1.99998	biosynthetic process ; DNA binding ; "nucleobase, nucleoside, nucleotide and nucleic acid metabolic process" ; nucleus ; response to biotic stimulus ; response to stress ; sequence-specific DNA binding transcription factor activity	AP2 domain containing protein, expressed	AP2 domain containing protein, expressed	LOC_Os08g36920@AP2 domain containing protein, expressed
LOC_Os10g38820		-1.80018	-2.80018	3.09464	-0.478255	-2.80018	0	0	-0.630258	-1.21522	1.87191	biosynthetic process ; cytosol ; DNA binding ; "nucleobase, nucleoside, nucleotide and nucleic acid metabolic process" ; sequence-specific DNA binding transcription factor activity	bZIP family transcription factor, putative, expressed	bZIP family transcription factor, putative, expressed	LOC_Os10g38820@bZIP family transcription factor, putative, expressed
LOC_Os08g33150		-2.62076	4.50852	5.23722	2.21213	0.28613	0.186595	-1.0358	0	0.838671	1.68549	biosynthetic process ; cellular process ; DNA binding ; "nucleobase, nucleoside, nucleotide and nucleic acid metabolic process" ; nucleus ; response to endogenous stimulus ; sequence-specific DNA binding transcription factor activity	MYB family transcription factor, putative, expressed	MYB family transcription factor, putative, expressed	LOC_Os08g33150@MYB family transcription factor, putative, expressed
LOC_Os09g28440		0	0	-0.76296	0	0	0	0	0	3.22193	1.4879	biosynthetic process ; DNA binding ; "nucleobase, nucleoside, nucleotide and nucleic acid metabolic process" ; nucleus ; response to biotic stimulus ; response to stress ; sequence-specific DNA binding transcription factor activity	AP2 domain containing protein, expressed	AP2 domain containing protein, expressed	LOC_Os09g28440@AP2 domain containing protein, expressed
LOC_Os06g09370		0	-3.29516	-4.29516	-4.29516	-3.29516	-4.29516	-4.29516	0	-3.29516	1.46888	anatomical structure morphogenesis ; biosynthetic process ; cell differentiation ; DNA binding ; multicellular organismal development ; "nucleobase, nucleoside, nucleotide and nucleic acid metabolic process" ; nucleus ; sequence-specific DNA binding transcription factor activity	PTF1, putative, expressed	PTF1, putative, expressed	LOC_Os06g09370@PTF1, putative, expressed
LOC_Os03g09170		-3.62185	0.700083	2.42255	1.07859	-0.451921	-0.162414	-3.62185	0	3.61656	1.46617	biosynthetic process ; cell differentiation ; cellular process ; DNA binding ; "nucleobase, nucleoside, nucleotide and nucleic acid metabolic process" ; nucleus ; protein binding ; response to abiotic stimulus ; response to endogenous stimulus ; response to stress ; sequence-specific DNA binding transcription factor activity ; signal transduction	ethylene-responsive transcription factor, putative, expressed	ethylene-responsive transcription factor, putative, expressed	LOC_Os03g09170@ethylene-responsive transcription factor, putative, expressed
LOC_Os04g49150		-0.0584162	3.30616	4.08726	1.01197	1.07909	0.204618	0	0	-0.210419	1.41529	biosynthetic process ; DNA binding ; flower development ; "nucleobase, nucleoside, nucleotide and nucleic acid metabolic process" ; nucleus ; post-embryonic development ; protein binding ; reproduction ; sequence-specific DNA binding transcription factor activity	OsMADS17 - MADS-box family gene with MIKCc type-box, expressed	OsMADS17 - MADS-box family gene with MIKCc type-box, expressed	LOC_Os04g49150@OsMADS17 - MADS-box family gene with MIKCc type-box, expressed
LOC_Os10g23050		-2.72138	1.18551	-0.0209415	-1.13642	1.03351	3.69647	0	-0.26195	2.60055	1.39319	biosynthetic process ; DNA binding ; "nucleobase, nucleoside, nucleotide and nucleic acid metabolic process" ; nucleus ; sequence-specific DNA binding transcription factor activity	helix-loop-helix DNA-binding protein, putative, expressed	helix-loop-helix DNA-binding protein, putative, expressed	LOC_Os10g23050@helix-loop-helix DNA-binding protein, putative, expressed
LOC_Os05g49010		0	-0.692545	2.54012	-2.01447	-2.01447	-1.42951	0	0	0	1.38742	biosynthetic process ; DNA binding ; "nucleobase, nucleoside, nucleotide and nucleic acid metabolic process" ; response to endogenous stimulus ; sequence-specific DNA binding transcription factor activity ; signal transduction	AP2 domain containing protein, expressed	AP2 domain containing protein, expressed	LOC_Os05g49010@AP2 domain containing protein, expressed
LOC_Os02g39360		-0.350834	3.23413	4.70806	2.62899	1.83679	0.727168	0	0	1.90551	1.36197	binding ; biosynthetic process ; DNA binding ; "nucleobase, nucleoside, nucleotide and nucleic acid metabolic process" ; nucleus ; post-embryonic development ; protein binding ; response to abiotic stimulus ; response to stress ; sequence-specific DNA binding transcription factor activity	B-box zinc finger family protein, putative, expressed	B-box zinc finger family protein, putative, expressed	LOC_Os02g39360@B-box zinc finger family protein, putative, expressed
LOC_Os02g46780		-2.09169	2.63623	2.3177	1.68967	-1.28434	-2.09169	0	-3.09169	-4.09169	1.29515	biosynthetic process ; cellular process ; DNA binding ; "nucleobase, nucleoside, nucleotide and nucleic acid metabolic process" ; response to endogenous stimulus ; sequence-specific DNA binding transcription factor activity	MYB family transcription factor, putative, expressed	MYB family transcription factor, putative, expressed	LOC_Os02g46780@MYB family transcription factor, putative, expressed
LOC_Os03g15660		0	0	2.79671	-1.39311	0	-0.585757	0	0	0.191851	1.29228	biosynthetic process ; DNA binding ; "nucleobase, nucleoside, nucleotide and nucleic acid metabolic process" ; nucleus ; plastid ; sequence-specific DNA binding transcription factor activity	AP2 domain containing protein, expressed	AP2 domain containing protein, expressed	LOC_Os03g15660@AP2 domain containing protein, expressed
LOC_Os08g43210		0.137714	2.40075	4.39321	2.86018	-0.599252	1.90325	-2.18421	-1.59925	2.69843	1.28026	biosynthetic process ; DNA binding ; "nucleobase, nucleoside, nucleotide and nucleic acid metabolic process" ; nucleus ; plastid ; sequence-specific DNA binding transcription factor activity	AP2 domain containing protein, expressed	AP2 domain containing protein, expressed	LOC_Os08g43210@AP2 domain containing protein, expressed
LOC_Os01g53260		0	2.55897	4.47651	-2.41831	1.97401	3.51243	-1.09638	0	2.43967	1.25247	biosynthetic process ; "nucleobase, nucleoside, nucleotide and nucleic acid metabolic process" ; sequence-specific DNA binding transcription factor activity	WRKY23, expressed	WRKY23, expressed	LOC_Os01g53260@WRKY23, expressed
LOC_Os06g07650		-0.647951	1.97096	1.93701	3.23119	0.714619	-2.45531	0	0	-3.45531	1.23658	biosynthetic process ; DNA binding ; "nucleobase, nucleoside, nucleotide and nucleic acid metabolic process" ; sequence-specific DNA binding transcription factor activity	myb-like DNA-binding domain, SHAQKYF class family protein, expressed	myb-like DNA-binding domain, SHAQKYF class family protein, expressed	LOC_Os06g07650@myb-like DNA-binding domain, SHAQKYF class family protein, expressed
LOC_Os05g46610		-1.79826	1.7253	2.75632	-0.798264	0.108626	-0.338833	0	0	-0.798264	1.22253	biosynthetic process ; "nucleobase, nucleoside, nucleotide and nucleic acid metabolic process"	myb-like DNA-binding domain containing protein, putative, expressed	myb-like DNA-binding domain containing protein, putative, expressed	LOC_Os05g46610@myb-like DNA-binding domain containing protein, putative, expressed
LOC_Os08g43550		-0.212982	4.66694	6.33648	3.51191	4.62832	4.46884	0	0	3.95694	1.22226	biosynthetic process ; DNA binding ; "nucleobase, nucleoside, nucleotide and nucleic acid metabolic process" ; response to abiotic stimulus ; response to stress ; sequence-specific DNA binding transcription factor activity	MYB family transcription factor, putative, expressed	MYB family transcription factor, putative, expressed	LOC_Os08g43550@MYB family transcription factor, putative, expressed
LOC_Os03g11614		4.67011	7.81165	8.58727	7.07663	6.04537	5.96365	-2.59668	0	5.3192	1.21722	biosynthetic process ; DNA binding ; flower development ; "nucleobase, nucleoside, nucleotide and nucleic acid metabolic process" ; nucleus ; protein binding ; sequence-specific DNA binding transcription factor activity	OsMADS1 - MADS-box family gene with MIKCc type-box, expressed	OsMADS1 - MADS-box family gene with MIKCc type-box, expressed	LOC_Os03g11614@OsMADS1 - MADS-box family gene with MIKCc type-box, expressed
LOC_Os07g41370		-1.58114	0.740787	2.37305	-0.996179	-0.12171	0.418858	0	-3.58114	-0.581142	1.18224	biosynthetic process ; cell differentiation ; flower development ; multicellular organismal development ; "nucleobase, nucleoside, nucleotide and nucleic acid metabolic process" ; nucleus ; protein binding ; reproduction ; sequence-specific DNA binding transcription factor activity	OsMADS18 - MADS-box family gene with MIKCc type-box, expressed	OsMADS18 - MADS-box family gene with MIKCc type-box, expressed	LOC_Os07g41370@OsMADS18 - MADS-box family gene with MIKCc type-box, expressed
LOC_Os06g37450		0.126008	-0.236562	2.31364	1.38235	-2.04392	-1.45895	0	-4.04392	-0.343477	1.16777	biosynthetic process ; cellular homeostasis ; flower development ; metabolic process ; "nucleobase, nucleoside, nucleotide and nucleic acid metabolic process" ; post-embryonic development ; protein binding ; response to abiotic stimulus ; response to endogenous stimulus ; sequence-specific DNA binding transcription factor activity ; signal transduction	GATA zinc finger domain containing protein, expressed	GATA zinc finger domain containing protein, expressed	LOC_Os06g37450@GATA zinc finger domain containing protein, expressed
LOC_Os06g40330		-2.47945	-3.47945	-4.47945	-3.47945	-4.47945	0	0	0	-3.47945	1.1621	biosynthetic process ; cell death ; cell differentiation ; DNA binding ; growth ; multicellular organismal development ; "nucleobase, nucleoside, nucleotide and nucleic acid metabolic process" ; nucleus ; reproduction ; response to endogenous stimulus ; sequence-specific DNA binding transcription factor activity ; signal transduction	MYB family transcription factor, putative, expressed	MYB family transcription factor, putative, expressed	LOC_Os06g40330@MYB family transcription factor, putative, expressed
LOC_Os02g48060		-2.10779	1.43653	0.114604	0.394712	-0.522826	2.5167	-0.692751	-3.69275	2.75019	1.15305	anatomical structure morphogenesis ; biosynthetic process ; cell differentiation ; cellular component organization ; DNA binding ; mitochondrion ; multicellular organismal development ; "nucleobase, nucleoside, nucleotide and nucleic acid metabolic process" ; sequence-specific DNA binding transcription factor activity	helix-loop-helix DNA-binding domain containing protein, expressed	helix-loop-helix DNA-binding domain containing protein, expressed	LOC_Os02g48060@helix-loop-helix DNA-binding domain containing protein, expressed
LOC_Os06g07640		0.646841	-0.353159	-3.16051	2.33134	0.298917	-0.575552	0	0	-2.16051	1.14315	biosynthetic process ; DNA binding ; "nucleobase, nucleoside, nucleotide and nucleic acid metabolic process" ; sequence-specific DNA binding transcription factor activity	myb-like DNA-binding domain, SHAQKYF class family protein, expressed	myb-like DNA-binding domain, SHAQKYF class family protein, expressed	LOC_Os06g07640@myb-like DNA-binding domain, SHAQKYF class family protein, expressed
LOC_Os08g38080		3.7349	0.775543	1.41297	2.77554	1.51251	1.19058	0	0	-0.072454	1.1214	biosynthetic process ; DNA binding ; flower development ; "nucleobase, nucleoside, nucleotide and nucleic acid metabolic process" ; nucleus ; sequence-specific DNA binding transcription factor activity	helix-loop-helix DNA-binding domain containing protein, expressed	helix-loop-helix DNA-binding domain containing protein, expressed	LOC_Os08g38080@helix-loop-helix DNA-binding domain containing protein, expressed
LOC_Os12g07640		2.15013	6.39949	6.72713	4.44458	5.35295	4.71683	0	0	4.10169	1.11705	biosynthetic process ; DNA binding ; "nucleobase, nucleoside, nucleotide and nucleic acid metabolic process" ; response to abiotic stimulus ; response to endogenous stimulus ; sequence-specific DNA binding transcription factor activity	MYB family transcription factor, putative, expressed	MYB family transcription factor, putative, expressed	LOC_Os12g07640@MYB family transcription factor, putative, expressed
LOC_Os02g42585		-0.537942	-0.175372	0.976631	-0.175372	-1.76033	0.114134	-2.76033	0	2.31291	1.10351	biosynthetic process ; cytoplasm ; DNA binding ; "nucleobase, nucleoside, nucleotide and nucleic acid metabolic process" ; nucleus ; sequence-specific DNA binding transcription factor activity	AP2 domain containing protein, expressed	AP2 domain containing protein, expressed	LOC_Os02g42585@AP2 domain containing protein, expressed
LOC_Os03g19900		-2.50751	-0.92255	-0.633044	1.63545	-1.77055	-0.633044	0	0	-3.09248	1.0906	anatomical structure morphogenesis ; biosynthetic process ; DNA binding ; multicellular organismal development ; "nucleobase, nucleoside, nucleotide and nucleic acid metabolic process" ; nucleus ; sequence-specific DNA binding transcription factor activity	AP2 domain containing protein, expressed	AP2 domain containing protein, expressed	LOC_Os03g19900@AP2 domain containing protein, expressed
LOC_Os01g57580		-2.29312	0.0288062	1.46177	1.83616	-2.29312	-2.29312	0	0	-2.29312	1.08796	biosynthetic process ; "nucleobase, nucleoside, nucleotide and nucleic acid metabolic process" ; nucleus ; plastid ; sequence-specific DNA binding transcription factor activity	bHelix-loop-helix transcription factor, putative, expressed	bHelix-loop-helix transcription factor, putative, expressed	LOC_Os01g57580@bHelix-loop-helix transcription factor, putative, expressed
LOC_Os11g43740		-1.1734	0	-3.75836	-3.75836	-2.75836	-2.75836	-2.1734	-3.75836	0	1.08641	biosynthetic process ; DNA binding ; multicellular organismal development ; "nucleobase, nucleoside, nucleotide and nucleic acid metabolic process" ; sequence-specific DNA binding transcription factor activity	OsMADS68 - MADS-box family gene with MIKC* type-box, expressed	OsMADS68 - MADS-box family gene with MIKC* type-box, expressed	LOC_Os11g43740@OsMADS68 - MADS-box family gene with MIKC* type-box, expressed
LOC_Os10g40740		-4.16499	-0.258097	1.78921	-0.464548	-1.84306	0	0	0	-3.16499	1.08353	biosynthetic process ; DNA binding ; "nucleobase, nucleoside, nucleotide and nucleic acid metabolic process" ; reproduction ; sequence-specific DNA binding transcription factor activity	helix-loop-helix DNA-binding domain containing protein, expressed	helix-loop-helix DNA-binding domain containing protein, expressed	LOC_Os10g40740@helix-loop-helix DNA-binding domain containing protein, expressed
LOC_Os05g48010		-0.961169	1.9133	3.09773	0.261224	1.15431	0.9133	0	0	0.0388313	1.07211	biosynthetic process ; DNA binding ; "nucleobase, nucleoside, nucleotide and nucleic acid metabolic process" ; sequence-specific DNA binding transcription factor activity	MYB family transcription factor, putative, expressed	MYB family transcription factor, putative, expressed	LOC_Os05g48010@MYB family transcription factor, putative, expressed
LOC_Os03g03550		2.36305	1.95587	3.92416	2.56159	0.339201	0.519773	0	0	1.60224	1.07209	biosynthetic process ; cytosol ; DNA binding ; "nucleobase, nucleoside, nucleotide and nucleic acid metabolic process" ; sequence-specific DNA binding transcription factor activity	bZIP family transcription factor, putative, expressed	bZIP family transcription factor, putative, expressed	LOC_Os03g03550@bZIP family transcription factor, putative, expressed
LOC_Os02g53670		0	-4.52541	-2.20348	-2.52541	-2.20348	-4.52541	0	0	-4.52541	1.06908	biosynthetic process ; DNA binding ; "nucleobase, nucleoside, nucleotide and nucleic acid metabolic process" ; response to abiotic stimulus ; response to stress ; sequence-specific DNA binding transcription factor activity	MYB family transcription factor, putative, expressed	MYB family transcription factor, putative, expressed	LOC_Os02g53670@MYB family transcription factor, putative, expressed
LOC_Os02g47190		-0.814491	0.644941	1.91343	0.885949	-1.00714	-1.81449	-2.81449	0	-1.81449	1.04992	biosynthetic process ; "nucleobase, nucleoside, nucleotide and nucleic acid metabolic process" ; sequence-specific DNA binding transcription factor activity	MYB family transcription factor, putative, expressed	MYB family transcription factor, putative, expressed	LOC_Os02g47190@MYB family transcription factor, putative, expressed
LOC_Os08g02070		2.79574	0.113915	-0.886085	1.38693	0.229393	0.229393	0	0	0.77688	1.03058	biosynthetic process ; multicellular organismal development ; "nucleobase, nucleoside, nucleotide and nucleic acid metabolic process" ; nucleus ; post-embryonic development ; reproduction ; sequence-specific DNA binding transcription factor activity	OsMADS26 - MADS-box family gene with MIKCc type-box, expressed	OsMADS26 - MADS-box family gene with MIKCc type-box, expressed	LOC_Os08g02070@OsMADS26 - MADS-box family gene with MIKCc type-box, expressed
LOC_Os11g29870		-2.63158	1.57788	2.27532	-1.04661	1.12331	3.06886	-2.63158	0	1.92301	1.02031	biosynthetic process ; "nucleobase, nucleoside, nucleotide and nucleic acid metabolic process" ; nucleus ; post-embryonic development ; response to extracellular stimulus ; response to stress ; sequence-specific DNA binding transcription factor activity	WRKY72, expressed	WRKY72, expressed	LOC_Os11g29870@WRKY72, expressed
LOC_Os04g45690		0	3.77739	4.85401	2.05493	3.90292	3.86228	0	0	2.21842	1.01618	binding ; biosynthetic process ; intracellular ; "nucleobase, nucleoside, nucleotide and nucleic acid metabolic process" ; response to abiotic stimulus ; sequence-specific DNA binding transcription factor activity	B-box zinc finger family protein, putative, expressed	B-box zinc finger family protein, putative, expressed	LOC_Os04g45690@B-box zinc finger family protein, putative, expressed
LOC_Os02g51320		-1.72442	1.39106	2.62136	-1.30938	1.27558	0.860547	0	0	-0.724415	1.01121	nucleus ; plastid ; response to abiotic stimulus	helix-loop-helix DNA-binding domain containing protein, expressed	helix-loop-helix DNA-binding domain containing protein, expressed	LOC_Os02g51320@helix-loop-helix DNA-binding domain containing protein, expressed
LOC_Os02g55380		-0.621846	2.18551	2.37815	-1.03688	0.837586	-0.036883	0	0	-1.03688	1.00248	biosynthetic process ; DNA binding ; "nucleobase, nucleoside, nucleotide and nucleic acid metabolic process" ; nucleus ; response to endogenous stimulus ; sequence-specific DNA binding transcription factor activity ; signal transduction	AP2 domain containing protein, expressed	AP2 domain containing protein, expressed	LOC_Os02g55380@AP2 domain containing protein, expressed
LOC_Os01g18584		-1.49888	3.71706	4.05059	0.723516	2.91616	4.52719	-4.08384	0	3.42396	1.0019	biosynthetic process ; "nucleobase, nucleoside, nucleotide and nucleic acid metabolic process" ; sequence-specific DNA binding transcription factor activity	WRKY9, expressed	WRKY9, expressed	LOC_Os01g18584@WRKY9, expressed
LOC_Os03g54170		-0.987225	1.51528	2.2607	1.59774	-0.25026	-1.98723	0	0	-3.57219	1.00141	biosynthetic process ; DNA binding ; flower development ; "nucleobase, nucleoside, nucleotide and nucleic acid metabolic process" ; nucleus ; protein binding ; sequence-specific DNA binding transcription factor activity	OsMADS34 - MADS-box family gene with MIKCc type-box, expressed	OsMADS34 - MADS-box family gene with MIKCc type-box, expressed	LOC_Os03g54170@OsMADS34 - MADS-box family gene with MIKCc type-box, expressed
LOC_Os08g38990		-2.94854	-4.5335	0	-2.94854	-4.5335	-4.5335	0	0	0	0.999195	biosynthetic process ; cellular process ; embryo development ; "nucleobase, nucleoside, nucleotide and nucleic acid metabolic process" ; post-embryonic development ; reproduction ; sequence-specific DNA binding transcription factor activity	WRKY30, expressed	WRKY30, expressed	LOC_Os08g38990@WRKY30, expressed
LOC_Os10g30719		-0.101485	-0.753562	-0.560917	1.8314	-0.975954	-3.56092	0	0	-0.560917	0.996638	biosynthetic process ; DNA binding ; "nucleobase, nucleoside, nucleotide and nucleic acid metabolic process"	MYB family transcription factor, putative, expressed	MYB family transcription factor, putative, expressed	LOC_Os10g30719@MYB family transcription factor, putative, expressed
LOC_Os10g41330		-2.45287	-0.452869	-0.282944	-3.45287	-0.645514	1.90468	0	0	0.795058	0.996507	biosynthetic process ; DNA binding ; "nucleobase, nucleoside, nucleotide and nucleic acid metabolic process" ; nucleus ; sequence-specific DNA binding transcription factor activity	AP2 domain containing protein, expressed	AP2 domain containing protein, expressed	LOC_Os10g41330@AP2 domain containing protein, expressed
LOC_Os01g45090		-2.32678	1.25818	2.03077	-0.326784	0.480571	-1.00486	0	-2.32678	-0.326784	0.994341	biosynthetic process ; DNA binding ; flower development ; "nucleobase, nucleoside, nucleotide and nucleic acid metabolic process" ; response to endogenous stimulus ; sequence-specific DNA binding transcription factor activity ; signal transduction	MYB family transcription factor, putative, expressed	MYB family transcription factor, putative, expressed	LOC_Os01g45090@MYB family transcription factor, putative, expressed
LOC_Os01g04020		0	0	-2.71766	-3.30263	-4.30263	-4.30263	0	0	-4.30263	0.991596	anatomical structure morphogenesis ; biosynthetic process ; cytosol ; DNA binding ; embryo development ; multicellular organismal development ; "nucleobase, nucleoside, nucleotide and nucleic acid metabolic process" ; nucleus ; post-embryonic development ; protein binding ; reproduction ; response to endogenous stimulus ; sequence-specific DNA binding transcription factor activity	AP2 domain containing protein, expressed	AP2 domain containing protein, expressed	LOC_Os01g04020@AP2 domain containing protein, expressed
LOC_Os05g50340		1.24757	4.94801	4.81236	4.68498	3.24757	3.24757	0	0	1.98454	0.989555	biosynthetic process ; "nucleobase, nucleoside, nucleotide and nucleic acid metabolic process" ; sequence-specific DNA binding transcription factor activity	MYB family transcription factor, putative, expressed	MYB family transcription factor, putative, expressed	LOC_Os05g50340@MYB family transcription factor, putative, expressed
LOC_Os06g24070		1.15872	1.41588	2.74368	1.97109	-2.19883	0	0	0	-1.61387	0.989003	biosynthetic process ; cellular component organization ; cellular process ; DNA binding ; flower development ; "nucleobase, nucleoside, nucleotide and nucleic acid metabolic process" ; sequence-specific DNA binding transcription factor activity ; signal transduction	myb-like DNA-binding domain containing protein, expressed	myb-like DNA-binding domain containing protein, expressed	LOC_Os06g24070@myb-like DNA-binding domain containing protein, expressed
LOC_Os05g27730		0.736469	5.20611	5.13948	3.3438	4.9844	6.40624	1.51783	0	5.62217	0.987895	biosynthetic process ; cellular process ; "nucleobase, nucleoside, nucleotide and nucleic acid metabolic process" ; response to abiotic stimulus ; response to stress ; sequence-specific DNA binding transcription factor activity	WRKY53, expressed	WRKY53, expressed	LOC_Os05g27730@WRKY53, expressed
