# Supplementary material for: Comparative transcriptomics approach in elucidation of carotenoid biosynthesis regulation in grains of rice (Oryza sativa L.)
Source: Sci Rep. 2019 Feb 7;9:1631. doi: 10.1038/s41598-018-38233-8 (PMC6367445; doi:10.1038/s41598-018-38233-8)
Supplement: Supplementary file 3 — table s4 [file 41598_2018_38233_MOESM3_ESM.xlsx]

## Sheet: White 15DAP_GO
Category	Term	Count	PValue	Genes
Biological Process	GO:0031408~oxylipin biosynthetic process	3	0.00577093	4340484, 4333821, 4340487
Molecular Functions	GO:0003959~NADPH dehydrogenase activity	2	0.0442086	4340484, 4340487
Biological Process	GO:0006633~fatty acid biosynthetic process	3	0.0852524	4340484, 4333821, 4340487
Biological Process	GO:0048366~leaf development	2	0.0870815	4328859, 4343753
Biological Process	GO:0006351~transcription, DNA-templated	8	0.0979168	4324781, 4341665, 4343753, 4324418, 4328901, 4336573, 4335934, 4343769

## Sheet: White 25DAP_GO
Category	Term	Count	PValue	Genes
Cellular Components	GO:0009507~chloroplast	8	0.0473235	4335048, 4326177, 4347361, 4344439, 4349979, 4328229, 4340929, 4352436
Biological Process	GO:0009686~gibberellin biosynthetic process	2	0.0602004	4337968, 4341340
Biological Process	GO:0009231~riboflavin biosynthetic process	2	0.0674694	9272088, 4352436

## Sheet: White 40DAP_GO
Category	Term	Count	PValue	Genes
Cellular Components	GO:0016020~membrane	223	2.5034e-05	4352565, 4324997, 4348959, 4349818, 4348750, 9269273, 4352618, 4352626, 4327460, 4349429, 4325180, 4352765, 4325719, 4327560, 107277012, 4328702, 4352225, 4352439, 4349690, 4349695, 4349551, 4324475, 9270417, 4324885, 4352850, 4348741, 9267293, 4327551, 4352775, 4348172, 9272685, 4326431, 4324348, 4326444, 9270523, 4348734, 4326837, 4348876, 4325062, 107275647, 4352342, 4324964, 4327579, 4352555,…
Biological Process	GO:0045493~xylan catabolic process	9	0.00352742	4350320, 9267890, 4350302, 4351188, 4351186, 4351177, 4326722, 4326529, 4351185
Molecular Functions	GO:0043531~ADP binding	38	0.00513114	4350121, 4352255, 4351855, 4328311, 4351132, 4352130, 4349852, 107276314, 4350996, 4348544, 107275729, 107275946, 4352246, 4351054, 4327629, 9269958, 4351746, 4326269, 4351105, 107278700, 4350132, 107275482, 4350116, 4348157, 4350117, 9266964, 4351886, 4350154, 107276082, 9271264, 4351143, 4350261, 107277167, 4326844, 4350057, 107276465, 4352476, 4350889
KEGG_PATHWAY	osa00750:Vitamin B6 metabolism	5	0.00782263	4347937, 4349122, 4351233, 4352717, 4348496
Biological Process	GO:0006749~glutathione metabolic process	16	0.00959614	107277194, 4326483, 4326887, 4349270, 4349202, 4349210, 4328752, 4324574, 4325704, 4325768, 4325707, 4351775, 4325715, 4348549, 4351776, 4325709
Molecular Functions	GO:0046556~alpha-L-arabinofuranosidase activity	6	0.0166603	4350320, 4350302, 4349683, 4351177, 4326722, 4351401
Molecular Functions	GO:0004364~glutathione transferase activity	16	0.0170698	107277194, 4326483, 4326887, 4349270, 4349202, 4349210, 4328752, 4324574, 4325704, 4325768, 4325707, 4351775, 4325715, 4348549, 4351776, 4325709
Biological Process	GO:0046274~lignin catabolic process	7	0.0259967	4350236, 4349566, 4348374, 4327501, 4327522, 107276446, 4351276
Biological Process	GO:0089711~L-glutamate transmembrane transport	3	0.0273011	4324220, 4326066, 4325823
Biological Process	GO:0015812~gamma-aminobutyric acid transport	3	0.0273011	4324220, 4326066, 4325823
Biological Process	GO:0008643~carbohydrate transport	7	0.0314377	4326923, 107276631, 4352201, 4324848, 107276655, 4326342, 4324214
Molecular Functions	GO:0015180~L-alanine transmembrane transporter activity	3	0.0318378	4324220, 4326066, 4325823
Biological Process	GO:0006464~cellular protein modification process	5	0.0326814	4325174, 4348269, 4327237, 4325905, 4327162
Molecular Functions	GO:0016301~kinase activity	21	0.0342652	4348210, 4351938, 4350584, 4351380, 4324805, 4327456, 4349551, 4351493, 4350497, 4327435, 4325188, 4327772, 4326818, 4325186, 4349120, 4325477, 9266535, 4349503, 4325586, 4349454, 4349470
Biological Process	GO:0031222~arabinan catabolic process	4	0.0367875	4350320, 4350302, 4351177, 4326722
Molecular Functions	GO:0052716~hydroquinone:oxygen oxidoreductase activity	7	0.0368055	4350236, 4349566, 4348374, 4327501, 4327522, 107276446, 4351276
KEGG_PATHWAY	osa01100:Metabolic pathways	171	0.0391345	4324526, 4352839, 4349890, 4348230, 4326795, 4325991, 4326794, 4351707, 4326516, 4349290, 4349141, 4349427, 4325716, 4350977, 4351695, 4351694, 4351241, 4324672, 4324261, 4324933, 4327164, 4351999, 4326503, 4352021, 4326594, 4348172, 4350758, 4348176, 4327367, 4352549, 4324941, 4349333, 4351119, 4349332, 4327307, 4327173, 4348305, 4327301, 4327178, 4325407, 4351493, 4348496, 4326537, 4348281, 434…
Cellular Components	GO:0005856~cytoskeleton	6	0.0402635	4326639, 4325847, 4325068, 4327786, 4348317, 4349087
Molecular Functions	GO:0015171~amino acid transmembrane transporter activity	12	0.0413355	4325824, 4324220, 4325094, 4325092, 4351877, 4324999, 107275890, 4324749, 4325959, 4325958, 4327515, 4325822
Molecular Functions	GO:0003697~single-stranded DNA binding	8	0.0417468	4327063, 4352257, 4325393, 4350923, 4349131, 4351377, 4323853, 4349656
Biological Process	GO:0048544~recognition of pollen	13	0.0440211	4327035, 4324885, 9268730, 9269600, 107278048, 4351410, 107276737, 4347940, 4349689, 4349690, 4324909, 107276972, 4327038
Molecular Functions	GO:0008375~acetylglucosaminyltransferase activity	7	0.044197	4352886, 4352919, 4327067, 4348707, 4324779, 9272685, 107277037
Biological Process	GO:0009699~phenylpropanoid biosynthetic process	8	0.0451412	4349930, 107275679, 9266169, 4349929, 4324836, 4348558, 4350075, 4351644
Molecular Functions	GO:0009044~xylan 1,4-beta-xylosidase activity	4	0.0452544	4350320, 4350302, 4351177, 4326722
KEGG_PATHWAY	osa00564:Glycerophospholipid metabolism	13	0.0467074	4327964, 4327647, 4351119, 4349006, 4326817, 4350987, 4325586, 4328455, 4325407, 4349502, 4350917, 4326672, 4327023
Biological Process	GO:0045087~innate immune response	3	0.0510459	9272540, 4349420, 4348844
Molecular Functions	GO:0051119~sugar transmembrane transporter activity	6	0.0549916	4326923, 107276631, 4352201, 4324848, 4324610, 4324214
Molecular Functions	GO:0016740~transferase activity	11	0.0578349	4352839, 4352649, 4326102, 4351987, 4326887, 4327819, 4348208, 4326670, 4326157, 107278247, 4349599
Molecular Functions	GO:0015181~arginine transmembrane transporter activity	3	0.0591856	4324220, 4326066, 4325823
Molecular Functions	GO:0015185~gamma-aminobutyric acid transmembrane transporter activity	3	0.0591856	4324220, 4326066, 4325823
KEGG_PATHWAY	osa04120:Ubiquitin mediated proteolysis	18	0.0642811	4324993, 4326397, 4325169, 4348232, 4327386, 4325482, 4352424, 4327162, 4325174, 4324290, 4350554, 4327237, 4324280, 4348713, 4325905, 4324695, 9269391, 4348844
Molecular Functions	GO:0042349~guiding stereospecific synthesis activity	8	0.0646617	4349930, 107275679, 9266169, 4349929, 4324836, 4348558, 4350075, 4351644
Molecular Functions	GO:0016722~oxidoreductase activity, oxidizing metal ions	8	0.0646617	4350236, 4349566, 4348374, 4327501, 4326011, 4327522, 107276446, 4351276
Molecular Functions	GO:0008757~S-adenosylmethionine-dependent methyltransferase activity	13	0.078912	4347994, 4347993, 4325584, 4349967, 4327468, 107276038, 4350663, 9267225, 4325004, 4349447, 4350343, 4324310, 4352791
Biological Process	GO:0019464~glycine decarboxylation via glycine cleavage system	3	0.0795848	4325932, 4328441, 4349114
Biological Process	GO:1903401~L-lysine transmembrane transport	3	0.0795848	4324220, 4326066, 4325823
Molecular Functions	GO:0004674~protein serine/threonine kinase activity	69	0.0823836	4326137, 107277867, 4323882, 4326237, 4349598, 4349393, 4348129, 4352660, 4325613, 9269600, 4324710, 9266580, 4350424, 107275517, 4327667, 4350110, 107278048, 9271745, 4349690, 4325000, 4324885, 4326993, 4348579, 4347940, 4351307, 9267711, 4326546, 107276445, 4327035, 4348346, 4324501, 9271850, 4326402, 4347982, 4351357, 4350748, 4352785, 107276737, 4351410, 4325730, 4352924, 4327487, 4351311, 43…
Molecular Functions	GO:0000400~four-way junction DNA binding	4	0.0825425	4352257, 4325353, 4350923, 4323853
KEGG_PATHWAY	osa00592:alpha-Linolenic acid metabolism	8	0.0830928	4326503, 4352505, 4348804, 4325705, 4328742, 4328743, 4327023, 4328040
Cellular Components	GO:0005960~glycine cleavage complex	3	0.0869297	4325932, 4328441, 4349114
Molecular Functions	GO:0005471~ATP:ADP antiporter activity	3	0.0917548	4351065, 4349590, 4351303
Molecular Functions	GO:0005313~L-glutamate transmembrane transporter activity	3	0.0917548	4324220, 4326066, 4325823
Molecular Functions	GO:0003746~translation elongation factor activity	7	0.0942209	4328752, 4326095, 4349608, 4352441, 4326544, 4351596, 4324669
Biological Process	GO:0019438~aromatic compound biosynthetic process	5	0.0945134	4347994, 4347993, 107276038, 4350343, 4350663
Biological Process	GO:0009969~xyloglucan biosynthetic process	8	0.00151728	4330826, 4335986, 9269659, 4335987, 4329539, 4332599, 107276619, 4329001
Biological Process	GO:0019538~protein metabolic process	7	0.00396106	4329520, 9269716, 4335415, 4335810, 4335747, 4335702, 4330965
Biological Process	GO:0006487~protein N-linked glycosylation	6	0.00699943	4330363, 4331088, 4336162, 4336560, 4329853, 4329854
Molecular Functions	GO:0005351~sugar:proton symporter activity	13	0.00884143	4336015, 4336013, 4336476, 4336017, 4336377, 4329741, 107278715, 4336243, 4337418, 4332901, 4333366, 4331286, 4336012
Molecular Functions	GO:0005355~glucose transmembrane transporter activity	12	0.0105513	4337418, 4336015, 4332901, 4336013, 4336017, 4336476, 4336377, 107278715, 4329741, 4331286, 4333366, 4336012
Biological Process	GO:0035428~hexose transmembrane transport	12	0.0108884	4337418, 4336015, 4332901, 4336013, 4336017, 4336476, 4336377, 107278715, 4329741, 4331286, 4333366, 4336012
Biological Process	GO:0046323~glucose import	12	0.0108884	4337418, 4336015, 4332901, 4336013, 4336017, 4336476, 4336377, 107278715, 4329741, 4331286, 4333366, 4336012
Cellular Components	GO:0008274~gamma-tubulin ring complex	4	0.012327	4336693, 107277991, 4329507, 4334622
Cellular Components	GO:0005887~integral component of plasma membrane	36	0.0184229	4330008, 4336476, 4333307, 4335226, 4336377, 4329741, 4336912, 4337418, 4329356, 4329093, 4330433, 4330882, 4333545, 4330713, 4331542, 4329628, 4332954, 4331286, 4329170, 4336015, 4336013, 4336017, 4336365, 107278715, 4331015, 4329756, 4332205, 4332901, 4335113, 4330248, 4329844, 4334717, 4330207, 4333366, 4336012, 4331608
Biological Process	GO:0015695~organic cation transport	5	0.0187902	4334340, 4330008, 4334717, 4336365, 4329628
Biological Process	GO:0072488~ammonium transmembrane transport	5	0.0187902	4334340, 4330008, 4334717, 4336365, 4329628
KEGG_PATHWAY	osa00960:Tropane, piperidine and pyridine alkaloid biosynthesis	6	0.0227639	4331017, 4335335, 4332377, 4332375, 4336153, 4330482
Molecular Functions	GO:0004722~protein serine/threonine phosphatase activity	16	0.0237374	4331028, 4334191, 4336006, 107276249, 107276682, 4334524, 4334677, 4335989, 4329716, 4337276, 107276004, 4332004, 4332369, 4332941, 4332509, 9269012
KEGG_PATHWAY	osa00510:N-Glycan biosynthesis	9	0.0249789	4336813, 4330363, 9272161, 4336917, 4336162, 4333143, 4336560, 4329853, 4329854
Cellular Components	GO:0009705~plant-type vacuole membrane	10	0.0282079	4329228, 4335201, 107275756, 4336250, 4333044, 4330207, 4336695, 107276688, 4331608, 4330288
Molecular Functions	GO:0043015~gamma-tubulin binding	4	0.0341323	4336693, 107277991, 4329507, 4334622
Molecular Functions	GO:0015203~polyamine transmembrane transporter activity	3	0.0343941	4330433, 4333307, 4332954
Biological Process	GO:0051415~interphase microtubule nucleation by interphase microtubule organizing center	4	0.0345638	4336693, 107277991, 4329507, 4334622
Biological Process	GO:0090307~mitotic spindle assembly	4	0.0345638	4336693, 107277991, 4329507, 4334622
Cellular Components	GO:0000923~equatorial microtubule organizing center	4	0.0362096	4336693, 107277991, 4329507, 4334622
Molecular Functions	GO:0016818~hydrolase activity, acting on acid anhydrides, in phosphorus-containing anhydrides	5	0.0363809	4335086, 4334531, 4330642, 4329524, 4335718
Molecular Functions	GO:0008107~galactoside 2-alpha-L-fucosyltransferase activity	5	0.0363809	4330826, 4335986, 4335987, 107276619, 4329001
Molecular Functions	GO:0046914~transition metal ion binding	14	0.0391895	4336080, 4329796, 4335721, 4329795, 4337329, 4335724, 4335725, 4330498, 4334132, 4336990, 4336109, 4336769, 4329806, 4330925
Biological Process	GO:0034599~cellular response to oxidative stress	10	0.039571	4336886, 4335202, 4329643, 4329715, 4332474, 4336649, 4331755, 4337091, 4332712, 4336484
Biological Process	GO:0010224~response to UV-B	4	0.0507885	4328662, 4336408, 4335397, 4329648
Cellular Components	GO:0000932~cytoplasmic mRNA processing body	7	0.0572079	4336974, 4329480, 9272009, 4335963, 9270665, 4330762, 4333598
KEGG_PATHWAY	osa00904:Diterpenoid biosynthesis	7	0.0633545	4335091, 4334841, 4335093, 4329725, 4329723, 4329722, 4336431
Molecular Functions	GO:0051980~iron-nicotianamine transmembrane transporter activity	3	0.0637408	4336546, 4330161, 4336545
Molecular Functions	GO:0003830~beta-1,4-mannosylglycoprotein 4-beta-N-acetylglucosaminyltransferase activity	3	0.0637408	4336162, 4329853, 4329854
Molecular Functions	GO:0004049~anthranilate synthase activity	3	0.0637408	4333918, 4334640, 4336076
Biological Process	GO:0016102~diterpenoid biosynthetic process	3	0.0643092	4329726, 4329725, 4329722
Biological Process	GO:0050482~arachidonic acid secretion	3	0.0643092	4333862, 4332319, 4331254
Biological Process	GO:0098542~defense response to other organism	3	0.0643092	4334792, 4329427, 4329425
Biological Process	GO:0046916~cellular transition metal ion homeostasis	13	0.0662155	4336080, 4334132, 4329796, 4336990, 4336769, 4335721, 4336109, 4329806, 4329795, 4335724, 4337329, 4335725, 4330498
Cellular Components	GO:0005950~anthranilate synthase complex	3	0.0664188	4333918, 4334640, 4336076
Molecular Functions	GO:0004130~cytochrome-c peroxidase activity	4	0.0691846	4336886, 4335202, 4329643, 4332474
Molecular Functions	GO:0015035~protein disulfide oxidoreductase activity	14	0.0693465	4330728, 4330145, 4335686, 4329715, 4335785, 4329462, 4336649, 4331755, 4337091, 9270137, 4332712, 4336354, 4334011, 4336484
Biological Process	GO:0000290~deadenylation-dependent decapping of nuclear-transcribed mRNA	4	0.0700062	4329480, 4331069, 4335963, 9270665
Biological Process	GO:0019740~nitrogen utilization	4	0.0700062	4330008, 4334717, 4336365, 4329628
Molecular Functions	GO:0003676~nucleic acid binding	49	0.0733573	4331626, 4328758, 4330022, 4328657, 4333232, 4334703, 4329319, 4332479, 9268085, 4337172, 4330281, 4330280, 4336842, 4332476, 4337047, 4334995, 4333888, 4337147, 4333902, 9270511, 4328900, 4330902, 4329524, 4331462, 4335086, 4329368, 4332903, 4331556, 4332754, 4332652, 4329635, 9267691, 9266269, 4334964, 4329571, 4336550, 9269929, 9267218, 4328199, 4328436, 4330968, 4333394, 9268736, 4332575, 433…
Biological Process	GO:0030001~metal ion transport	15	0.0757575	4336080, 4329796, 4335721, 4333006, 4329795, 4337329, 4335724, 4335725, 4330498, 4334132, 4336990, 4336109, 4336769, 107277463, 4329806
Molecular Functions	GO:0003950~NAD+ ADP-ribosyltransferase activity	5	0.0767639	107276942, 4329546, 4334944, 4334829, 4332145
Molecular Functions	GO:0008417~fucosyltransferase activity	5	0.0767639	4330826, 4335986, 4335987, 107276619, 4329001
Molecular Functions	GO:0005215~transporter activity	23	0.0768094	4337075, 4336803, 4331617, 4331328, 4331184, 4332183, 4333824, 4335932, 4330269, 4330689, 4336248, 4330248, 4331559, 4330372, 4330713, 4330539, 4330525, 4329236, 4330207, 4336854, 4331608, 4330368, 9271131
Cellular Components	GO:0009507~chloroplast	67	0.0789913	4330640, 4328859, 4329643, 4330811, 4335702, 4336076, 4336886, 4331869, 4335202, 4337178, 4335751, 4332474, 4333900, 4335835, 4328220, 4331136, 4337227, 4331612, 4331512, 4331514, 4333741, 4332712, 4331897, 4337358, 4329520, 4332791, 4333802, 4329902, 4329733, 4330897, 4330260, 4331755, 4333201, 4333618, 4329117, 4335472, 4336591, 4333458, 4329715, 4330492, 4333161, 9271714, 4333540, 4329432, 433…
Molecular Functions	GO:0015297~antiporter activity	10	0.0800028	4330433, 4333545, 4333291, 4336717, 4333307, 4328128, 4334854, 4330303, 4332069, 4332954
Biological Process	GO:0055114~oxidation-reduction process	17	0.0888762	4329715, 4336503, 4329730, 4329726, 4336649, 4329725, 4337091, 4329684, 4332712, 4329722, 4329721, 4336272, 4335102, 4330847, 4335091, 4331755, 4336484
Molecular Functions	GO:0008519~ammonium transmembrane transporter activity	4	0.0909104	4330008, 4334717, 4336365, 4329628
KEGG_PATHWAY	osa00660:C5-Branched dibasic acid metabolism	3	0.0931379	4329938, 4333613, 4330192
Biological Process	GO:0009813~flavonoid biosynthetic process	22	0.0988848	4335348, 107275662, 4335470, 4336004, 4328853, 4335345, 4334161, 4334588, 4328677, 4328678, 4334516, 4328679, 4336629, 4333790, 4329165, 9270463, 107276804, 4334167, 4329386, 4334166, 4328850, 4334736
Biological Process	GO:0010039~response to iron ion	3	0.0993627	4336546, 4330161, 4336545
Biological Process	GO:0051502~diterpene phytoalexin biosynthetic process	3	0.0993627	4329730, 4329722, 4329721
Biological Process	GO:0015031~protein transport	22	0.000175577	4338376, 4347548, 4344857, 4344437, 4345680, 4343365, 4342895, 4346811, 4341638, 4342791, 4339247, 4338357, 4346155, 4344788, 4340846, 4347767, 4338812, 4347065, 9270216, 4346137, 4339346, 4337052
Molecular Functions	GO:0046872~metal ion binding	147	0.000508542	4347510, 4345880, 4345883, 4344210, 4346579, 4341271, 9267003, 4345748, 4347516, 4343275, 9268430, 4341921, 4346870, 4342084, 4340843, 9270306, 4343709, 4339038, 4340074, 4347617, 4340667, 4347520, 4337959, 4337652, 4342097, 4346662, 4344280, 107275706, 4344572, 4343286, 4338768, 4338825, 4346865, 4341708, 4339741, 4346617, 4342123, 4340996, 4341844, 4342974, 4343737, 4337647, 4341643, 4346141, 9…
Molecular Functions	GO:0016874~ligase activity	21	0.00134201	4341111, 4345102, 4344172, 4338181, 4343704, 4344254, 9269113, 9272591, 9266232, 4340884, 4345662, 4345605, 4346724, 4339966, 4340862, 4339839, 4337876, 4344459, 4337672, 4339988, 4343110
Cellular Components	GO:0016021~integral component of membrane	568	0.00189491	4339637, 4341277, 4337665, 4344563, 4347595, 4339895, 4341895, 4344368, 9270926, 4343133, 9267681, 4347499, 107275908, 4347046, 107278600, 4344571, 4342843, 4337657, 4344576, 4343281, 4341694, 4341599, 4344374, 4347890, 4347184, 4337650, 9267291, 4341004, 4339093, 4347181, 4341593, 4341281, 4339096, 9270939, 4347042, 9267556, 4344689, 4344381, 4343918, 9269617, 4337643, 4344584, 4341771, 9272054,…
KEGG_PATHWAY	osa00940:Phenylpropanoid biosynthesis	25	0.00660384	4347545, 4346989, 4347520, 4346988, 4347547, 4339188, 9267003, 4341247, 4337892, 4345054, 4338409, 4346993, 4344279, 9269113, 4346141, 4347336, 4345689, 4338861, 4341718, 4338558, 4343309, 4337732, 4344496, 4345222, 4338560
Cellular Components	GO:0031248~protein acetyltransferase complex	6	0.00670695	4339123, 107276557, 4345104, 4344423, 107275998, 4342881
Biological Process	GO:0009626~plant-type hypersensitive response	4	0.0144609	4339325, 4344713, 4339576, 4342119
Molecular Functions	GO:0004596~peptide alpha-N-acetyltransferase activity	6	0.0146055	4339123, 107276557, 4345104, 4344423, 107275998, 4342881
Molecular Functions	GO:0004970~ionotropic glutamate receptor activity	6	0.0146055	107277679, 4347123, 4347125, 4342180, 4340363, 9267556
Biological Process	GO:0010197~polar nucleus fusion	5	0.0242114	4346414, 4339580, 4347821, 4346985, 4344416
Biological Process	GO:0006474~N-terminal protein amino acid acetylation	6	0.0352533	4339123, 107276557, 4345104, 4344423, 107275998, 4342881
Cellular Components	GO:0005622~intracellular	42	0.0388283	4337686, 4346162, 4341801, 4347451, 4340170, 4343275, 107278220, 4342895, 4340486, 4338357, 4342802, 4341010, 4342446, 4345327, 4338812, 4342114, 4337556, 4338720, 4346474, 4341266, 4344220, 4339697, 4344391, 4339322, 4341492, 4342644, 4345931, 4346233, 4341709, 4346079, 4340698, 4341707, 4339094, 4340490, 4337547, 4341956, 4339815, 4344813, 4345232, 9267730, 4342745, 4342431
Biological Process	GO:0007020~microtubule nucleation	3	0.040037	4337861, 4344920, 4347202
KEGG_PATHWAY	osa04120:Ubiquitin mediated proteolysis	21	0.0404129	4341848, 4346592, 4340379, 4339908, 4344172, 4341553, 4347416, 4337820, 4337822, 4341133, 4339578, 4337658, 9272104, 4343750, 4340862, 4337331, 4337876, 4344013, 4337553, 4346480, 4344771
Biological Process	GO:0030163~protein catabolic process	17	0.0412813	4340449, 4339639, 107275801, 4342085, 4339784, 4347403, 4339940, 107276109, 4339574, 4343462, 4339944, 4343460, 4344165, 4341509, 107276256, 4345799, 4337744
Molecular Functions	GO:0043565~sequence-specific DNA binding	51	0.0416992	4342320, 4339739, 4347205, 9268669, 4340070, 4345388, 107276380, 4342706, 4339232, 4341753, 4344296, 4344614, 107275533, 4341326, 4343795, 9272521, 4337852, 4338413, 4343521, 4342232, 4342096, 4338484, 4338933, 9271357, 4340320, 4339092, 4346768, 4342570, 4340772, 4342123, 4339676, 4343765, 9266475, 4344334, 4343735, 4343773, 4346402, 4347637, 4345363, 4347436, 9270274, 4337609, 4347578, 4339665,…
Molecular Functions	GO:0003978~UDP-glucose 4-epimerase activity	4	0.0429536	4342364, 4345415, 4344584, 4339812
Biological Process	GO:0006885~regulation of pH	6	0.0451357	4337604, 4339137, 9267291, 4344217, 4346626, 4338641
Biological Process	GO:0006261~DNA-dependent DNA replication	5	0.0469251	4344737, 4347604, 4344791, 4337886, 4344542
Biological Process	GO:0055085~transmembrane transport	21	0.0490363	4339994, 4338540, 4347506, 4340809, 4346932, 4345589, 4347809, 107275808, 4346344, 4344852, 4345544, 107275888, 4343172, 4339130, 4345399, 107278184, 4347459, 4347309, 4338524, 9270036, 4339346
Biological Process	GO:0006457~protein folding	26	0.0606674	4338452, 4342022, 4347226, 9266617, 4342020, 4346621, 4347707, 4337858, 4342826, 4347271, 4347402, 4345190, 9270165, 4342077, 4343218, 4338057, 4340846, 4345951, 4339541, 4342593, 9270615, 9270216, 4342555, 4338449, 4340518, 4346298
KEGG_PATHWAY	osa04075:Plant hormone signal transduction	29	0.0621749	4341111, 4338948, 4341665, 4338907, 4340170, 9271403, 4339588, 4347277, 4347436, 4343944, 4347154, 4341308, 4345817, 4339671, 4341530, 4339365, 4341193, 4339083, 4344471, 4343704, 4347257, 4338933, 4342317, 4340245, 4340320, 4339454, 4347643, 4344334, 4342431
Molecular Functions	GO:0005385~zinc ion transmembrane transporter activity	7	0.0625559	4339024, 4338051, 4341902, 9271816, 4342783, 4342782, 4338391
Molecular Functions	GO:0010181~FMN binding	9	0.0632734	4340486, 4346040, 4339236, 4340490, 4340408, 4345762, 4339561, 4343688, 4342420
Biological Process	GO:0009733~response to auxin	17	0.0647616	4341111, 4338160, 4339365, 4345736, 107278613, 4343704, 4346344, 9271403, 4338204, 4339588, 4340245, 4347764, 4347154, 4347758, 4347643, 107278599, 4345945
Molecular Functions	GO:0008270~zinc ion binding	131	0.067546	4343659, 4344210, 4347491, 4344190, 4346162, 4341520, 4339896, 4339966, 4344365, 4347305, 4339820, 4346775, 4343074, 4345806, 4337852, 4340574, 4344183, 4345870, 4346474, 4340366, 4338181, 4344807, 4341497, 4341907, 4346916, 4342838, 4340852, 4342470, 9266878, 9271064, 9269515, 4344813, 4342503, 4344430, 4338902, 4345569, 4340250, 4344172, 4344437, 9272591, 4337644, 4346346, 4346724, 107275360, 4…
Molecular Functions	GO:0016629~12-oxophytodienoate reductase activity	3	0.0748361	4340486, 4340490, 4345762
Molecular Functions	GO:0005093~Rab GDP-dissociation inhibitor activity	3	0.0748361	4338357, 4338812, 4342895
Molecular Functions	GO:0004190~aspartic-type endopeptidase activity	18	0.0815753	4340449, 4339639, 107275801, 4342085, 4339784, 4347403, 4339940, 107276109, 4339574, 4343462, 4339944, 4343460, 4344165, 4341509, 107276256, 4345799, 4337744, 4344941
KEGG_PATHWAY	osa03015:mRNA surveillance pathway	18	0.0848219	4344549, 4339558, 9268632, 4345901, 4340509, 4345748, 4342793, 4347878, 4341364, 4344390, 4341408, 4343292, 4347363, 4346409, 4343757, 4342912, 4338603, 4347905
Molecular Functions	GO:0004650~polygalacturonase activity	8	0.0853941	4339762, 4341515, 4347428, 4347165, 4339868, 4339708, 4339484, 107275419
Molecular Functions	GO:0019829~cation-transporting ATPase activity	4	0.0857148	4341902, 4341965, 4337647, 4342783
Cellular Components	GO:0016592~mediator complex	6	0.0887384	4347726, 4347648, 4347187, 4345849, 4346673, 4337847
Biological Process	GO:0006979~response to oxidative stress	26	0.0925378	9267003, 4344279, 4346141, 4340843, 4343309, 4345222, 4342610, 4341018, 4337725, 4344052, 4341171, 4347520, 4337892, 4341247, 4344995, 4341168, 4339223, 4344280, 4347336, 4342884, 4342187, 4341023, 4342593, 4337732, 4344496, 4337730
KEGG_PATHWAY	osa00730:Thiamine metabolism	4	0.0964603	4338566, 4340090, 4346775, 4338768
Biological Process	GO:0007034~vacuolar transport	5	0.0968701	4343270, 4346566, 4341638, 4342791, 4343227
Biological Process	GO:0009926~auxin polar transport	7	0.0978189	4340580, 4341736, 4347764, 9272469, 4347758, 4346344, 4346116

## Sheet: Brown_15DAP_GO
Category	Term	Count	PValue	Genes
Molecular Functions	GO:0003723~RNA binding	59	1.97664e-08	4336989, 4346941, 4325653, 4335699, 4346429, 4333233, 9266191, 4331214, 4350825, 4342081, 4342758, 4352769, 4327290, 4333337, 4345279, 4329171, 4347522, 4331133, 4345375, 4326337, 4331511, 4330083, 4334131, 4344474, 4350198, 4340996, 4324889, 4334557, 4344865, 4351629, 4325344, 4348775, 4326193, 9266224, 4326538, 4331680, 4331683, 9269121, 4325065, 4342177, 4323839, 4329480, 4343801, 9268632, 434…
Cellular Components	GO:0022625~cytosolic large ribosomal subunit	23	0.000125175	4345279, 4338938, 4329171, 4323991, 4347522, 4327004, 4344696, 4325100, 4339011, 4328048, 4337928, 4331011, 4339145, 4331176, 4327087, 4327391, 4326782, 4336140, 4343124, 4332773, 4327999, 4332802, 4348846
KEGG_PATHWAY	osa03010:Ribosome	48	0.000886043	4330763, 4339011, 4337928, 9266027, 4350869, 4349810, 4333233, 4327391, 9266191, 4339443, 4325065, 4346123, 4350976, 4339018, 4338938, 4329171, 4333016, 4345279, 4347522, 4323991, 4344696, 4325100, 4327004, 4328048, 4344523, 4347899, 4331011, 4348590, 4331176, 4339145, 4333150, 4324553, 4327087, 4334131, 4328797, 4344935, 4329361, 4332652, 4329381, 4326782, 4343124, 4336140, 4341869, 4332773, 433…
Molecular Functions	GO:0003735~structural constituent of ribosome	45	0.0019288	4330763, 4332542, 4337945, 4339011, 4337928, 4350869, 4333233, 4327391, 9266191, 4330539, 4325065, 4346123, 4350976, 4339018, 4338938, 4329171, 4333016, 4323991, 4344696, 4325100, 4327004, 4328048, 4344523, 4331011, 4348590, 4331176, 4339145, 4333150, 4324553, 4327087, 4334131, 4328797, 4329361, 4329381, 4326782, 4343124, 4336461, 4336140, 4341869, 107277301, 4332773, 4338571, 4327999, 4332802, 4…
Molecular Functions	GO:0003746~translation elongation factor activity	8	0.00393606	4333268, 4326095, 4340880, 4352441, 4343894, 4341354, 4328753, 4349871
Molecular Functions	GO:0000166~nucleotide binding	32	0.00438877	4324080, 4345883, 4344865, 4338552, 4333005, 4324467, 4352279, 4346429, 4326538, 9269121, 4342177, 4334308, 4332476, 4337211, 107275539, 4325826, 4333902, 4331447, 4332557, 4345455, 4350530, 4328797, 9266763, 4333283, 4330895, 4348803, 4334256, 4337897, 4350986, 4325052, 4348177, 4344498
Molecular Functions	GO:0004004~ATP-dependent RNA helicase activity	12	0.00507862	4331680, 4323839, 4338675, 4350353, 4334493, 4331214, 4346941, 4325344, 4342669, 4352769, 4326193, 4330083
Molecular Functions	GO:0030983~mismatched DNA binding	4	0.00581899	4337429, 4339215, 4338271, 4336345
Biological Process	GO:0006412~translation	43	0.0062185	4330763, 4332542, 4337945, 4337928, 4350869, 4333233, 9266191, 4350686, 4330539, 4343894, 4325065, 4346123, 4350976, 4339018, 4329171, 4333016, 4345279, 4347522, 4323991, 4344696, 4325100, 4327004, 4328048, 4344523, 4340102, 4331011, 4348590, 4331176, 4339145, 4333150, 4327087, 4334131, 4328797, 4326095, 4329361, 4329381, 4343124, 4336461, 4341869, 107277301, 4332773, 4338571, 4348846
Biological Process	GO:0007264~small GTPase mediated signal transduction	14	0.0065936	4334545, 4341266, 4329193, 4324675, 4346082, 4325879, 4339322, 107276116, 4332217, 4326208, 4338357, 4338812, 4330181, 4337556
Biological Process	GO:0006281~DNA repair	14	0.00732772	4337213, 4324973, 9270244, 4325652, 4350646, 4351482, 4342426, 4327706, 4328365, 4339038, 4349131, 4330068, 4340017, 4342103
Biological Process	GO:0006886~intracellular protein transport	17	0.0106156	4346440, 9268458, 4344807, 4326864, 4332139, 4337014, 107276116, 4332205, 4346233, 4343429, 4342159, 4328954, 4333909, 4328694, 4330379, 4332203, 4345157
Molecular Functions	GO:0003684~damaged DNA binding	7	0.0136587	4325353, 4351482, 4338271, 4349131, 4336345, 4340017, 9267125
Biological Process	GO:0000710~meiotic mismatch repair	3	0.0162446	4325353, 4349131, 4336345
Biological Process	GO:0006906~vesicle fusion	7	0.0163253	4344478, 9268458, 4348130, 4334384, 4345680, 4331733, 4345157
Molecular Functions	GO:0005525~GTP binding	24	0.0175862	4334545, 4341266, 4329193, 4324675, 4340102, 9270160, 4346082, 4326917, 4339322, 4345533, 4325879, 107276116, 4326208, 4332217, 4333268, 4326095, 9270381, 4335633, 4327550, 4350437, 4330181, 4350322, 4337556, 4332203
Biological Process	GO:0010501~RNA secondary structure unwinding	10	0.0210195	4331680, 4323839, 4334493, 4331214, 4346941, 4325344, 4342669, 4352769, 4326193, 4330083
Cellular Components	GO:0031201~SNARE complex	8	0.0222343	4344478, 9268458, 4348130, 4334384, 4345680, 4337014, 4331733, 4345157
Cellular Components	GO:0009570~chloroplast stroma	26	0.0231574	4330763, 4340581, 4326551, 4331417, 4333895, 4336353, 4333233, 4351707, 4345328, 4347733, 4339847, 4323930, 4352460, 4342685, 4335896, 4351381, 4345375, 4330657, 4345438, 4329580, 4347161, 4337188, 4328147, 4342497, 4341869, 4334910
Molecular Functions	GO:0005484~SNAP receptor activity	7	0.0287705	4344478, 9268458, 4348130, 4334384, 4345680, 4331733, 4345157
Biological Process	GO:0006396~RNA processing	7	0.0304109	9269121, 4350353, 4351629, 4331511, 4342177, 4335699, 4344498
Biological Process	GO:0006310~DNA recombination	6	0.0309686	4337213, 4324973, 4351482, 4327706, 4330068, 9267125
Molecular Functions	GO:0005198~structural molecule activity	6	0.0318937	4346440, 4342159, 4335951, 4328694, 4324031, 4336967
KEGG_PATHWAY	osa00220:Arginine biosynthesis	7	0.03365	4334405, 4341252, 4333177, 4332596, 4333458, 4347138, 4348992
Cellular Components	GO:0005635~nuclear envelope	4	0.0347057	4341994, 4331680, 4333870, 4336215
Biological Process	GO:0034976~response to endoplasmic reticulum stress	5	0.0348388	4335906, 4332486, 4327971, 4340518, 4348940
Cellular Components	GO:0005737~cytoplasm	110	0.0352359	4351608, 4345241, 4348628, 4347698, 4339133, 4339231, 4325653, 4340767, 4325712, 4346703, 4335618, 4341326, 9270136, 4336921, 4345873, 4339434, 4326917, 4332557, 4345533, 4349767, 4338979, 4333613, 4327550, 4350054, 107276790, 4340996, 4348905, 4341977, 4336760, 4340581, 4336817, 4333554, 4344482, 4352739, 4325879, 4326639, 4328155, 4327238, 4349236, 4335633, 9268593, 4324048, 4334308, 4330061, 4…
Biological Process	GO:0006260~DNA replication	8	0.0362016	4331489, 4339275, 4327706, 4325652, 4330895, 4339038, 4330068, 4325052
Molecular Functions	GO:0000149~SNARE binding	7	0.0370469	4344478, 9268458, 4348130, 4334384, 4345680, 4331733, 4345157
Biological Process	GO:0000470~maturation of LSU-rRNA	5	0.0421972	4329171, 4345279, 4347522, 4344253, 4343819
Cellular Components	GO:0030529~intracellular ribonucleoprotein complex	7	0.0454849	4326538, 9269121, 4350825, 4348955, 4345375, 4342177, 4345455
Molecular Functions	GO:0003676~nucleic acid binding	34	0.0474133	4326574, 4324080, 4331626, 4338552, 4348976, 4333005, 4326193, 4352279, 4329319, 9269093, 4342138, 4339443, 4348759, 4332476, 4337562, 107275539, 4337047, 4325826, 4333902, 107275418, 4331447, 4350646, 4333345, 9266763, 4333283, 4332652, 4334256, 4337897, 4324202, 4350986, 4345997, 4348807, 4348177, 4344498
Molecular Functions	GO:0031625~ubiquitin protein ligase binding	9	0.0565025	4346643, 4340880, 4324290, 4340379, 4324280, 4327386, 4352739, 4326008, 4324958
Biological Process	GO:0002181~cytoplasmic translation	7	0.0568447	4327391, 4338938, 4326782, 4339011, 4336140, 4332802, 4327999
Molecular Functions	GO:0003697~single-stranded DNA binding	6	0.0619513	4339275, 4351482, 9270244, 4347720, 4349131, 4331991
Molecular Functions	GO:0003756~protein disulfide isomerase activity	5	0.0635362	4335906, 4332486, 4327971, 4340518, 4348940
Biological Process	GO:0005985~sucrose metabolic process	4	0.0694834	4328527, 4348577, 4331221, 4340386
Biological Process	GO:0051321~meiotic cell cycle	3	0.0697305	4337213, 4351482, 4339038
Molecular Functions	GO:0008420~CTD phosphatase activity	3	0.0811875	107275373, 4336474, 4337724
Biological Process	GO:0070940~dephosphorylation of RNA polymerase II C-terminal domain	3	0.092848	107275373, 4336474, 4337724
KEGG_PATHWAY	osa04120:Ubiquitin mediated proteolysis	16	0.0946195	4326397, 4346643, 4336760, 4341848, 4327386, 4340379, 4344380, 4347416, 4337822, 4348755, 4324290, 4324280, 4349236, 4352845, 4331972, 4326008
Biological Process	GO:0000027~ribosomal large subunit assembly	6	0.0995557	4323991, 4325100, 4336140, 4337928, 4339145, 4327087

## Sheet: Brown_25DAP_GO
Category	Term	Count	PValue	Genes
Cellular Components	GO:0005622~intracellular	28	0.000660947	4328993, 4339549, 4348447, 4337982, 4349831, 4326208, 4350802, 4343293, 4345327, 4342114, 9266519, 4351807, 4334545, 4327180, 4327069, 4330486, 4344391, 4337309, 4332842, 4342644, 107275680, 4330406, 4343414, 4325387, 4326668, 4350264, 4331812, 4345992
Biological Process	GO:0010268~brassinosteroid homeostasis	8	0.000941859	4351461, 4343396, 4344107, 4343395, 4345810, 4344089, 4336116, 4346928
Biological Process	GO:0007165~signal transduction	14	0.00259452	4340805, 4343256, 4348447, 9271710, 4349806, 9269758, 4332932, 4335104, 4344287, 4326857, 4325611, 4334757, 4344036, 4342912
Biological Process	GO:0016132~brassinosteroid biosynthetic process	7	0.00279482	4351461, 4343396, 4343395, 4345810, 4344089, 4336116, 4346928
Biological Process	GO:0016125~sterol metabolic process	7	0.00824669	4351461, 4343396, 4343395, 4345810, 4344089, 4336116, 4346928
Molecular Functions	GO:0008138~protein tyrosine/serine/threonine phosphatase activity	5	0.0141111	4327199, 4351526, 4351304, 4325232, 4325062
KEGG_PATHWAY	osa03015:mRNA surveillance pathway	13	0.0150056	4350086, 4328769, 4331166, 4337409, 4337444, 4334757, 4328790, 4340675, 4352587, 4342912, 4326193, 4347905, 4349526
KEGG_PATHWAY	osa00270:Cysteine and methionine metabolism	11	0.0211244	4342980, 4331017, 4325621, 4348656, 4327423, 4329101, 4331707, 4337347, 4331861, 4341195, 4325163
Cellular Components	GO:0016020~membrane	109	0.0275621	4350572, 107276428, 107276625, 4348621, 4329742, 107275959, 4336938, 4331188, 4334606, 4342136, 9269190, 4337850, 4347526, 4346662, 9270417, 4340775, 4329844, 4351717, 4327551, 4341806, 4334186, 4345425, 4336052, 4337647, 4338980, 4328570, 4325486, 4348217, 4325062, 4351317, 4333602, 4334896, 4349339, 4347687, 4341836, 4324813, 4349946, 4350786, 4344161, 9266513, 4329486, 4326245, 4346210, 432743…
Biological Process	GO:0044210~'de novo' CTP biosynthetic process	3	0.0285616	4339675, 4326656, 4324172
Molecular Functions	GO:0003883~CTP synthase activity	3	0.0293504	4339675, 4326656, 4324172
Molecular Functions	GO:0016705~oxidoreductase activity, acting on paired donors, with incorporation or reduction of molecular oxygen	15	0.0303767	4343396, 4334182, 4344107, 4343395, 4344089, 4348615, 4326926, 4346928, 4351461, 4331202, 4331854, 9272160, 4336116, 9269224, 4344303
Biological Process	GO:0032502~developmental process	7	0.0523895	4340543, 4350711, 4328769, 4336731, 4334719, 4330939, 9268363
Biological Process	GO:0018026~peptidyl-lysine monomethylation	3	0.055624	4324838, 4330640, 4339975
KEGG_PATHWAY	osa00960:Tropane, piperidine and pyridine alkaloid biosynthesis	4	0.0586445	4331017, 4325621, 4329101, 4336153
Molecular Functions	GO:0008237~metallopeptidase activity	4	0.0604538	4325486, 4341796, 4341777, 4341569
Molecular Functions	GO:0000155~phosphorelay sensor kinase activity	4	0.0703844	4332932, 4337850, 107275680, 4348447
Cellular Components	GO:0008540~proteasome regulatory particle, base subcomplex	4	0.0710376	4328642, 4348083, 4330676, 4332222
Biological Process	GO:0045116~protein neddylation	3	0.0714425	4325169, 4345411, 4346713
Molecular Functions	GO:0004497~monooxygenase activity	14	0.080294	4351461, 4334182, 4343396, 4333284, 4331202, 4344107, 4343395, 9272160, 4344089, 4342237, 4336116, 4326926, 4346928, 4344303
Molecular Functions	GO:0008565~protein transporter activity	5	0.0821382	4337853, 4352428, 4344355, 4334459, 4332864
Molecular Functions	GO:0005524~ATP binding	120	0.0822175	4338403, 4332108, 4338290, 4331188, 4331385, 4348755, 4350184, 4343484, 4341796, 4346606, 4326656, 9270136, 4331822, 4351807, 4349299, 9269190, 4337850, 4340260, 4336952, 4329527, 4327162, 4339748, 4344370, 4344287, 4350862, 4350264, 4346713, 4330897, 4348211, 9270703, 4337647, 4326193, 4328830, 9272054, 4350711, 4328570, 107275983, 4341902, 107276096, 4344036, 4342630, 4326630, 4351829, 4342585,…
Biological Process	GO:0008654~phospholipid biosynthetic process	3	0.0884997	4328107, 4331917, 4339554
Biological Process	GO:0006541~glutamine metabolic process	4	0.0891889	4334077, 4339675, 4326656, 4324172
Cellular Components	GO:0005737~cytoplasm	78	0.0901433	4336633, 4327051, 4332108, 4331719, 9269479, 4349181, 4330910, 4331385, 9269040, 9270656, 9270306, 9268428, 107277158, 4346704, 4331861, 4344791, 9270136, 4334049, 4337853, 4345833, 4345101, 4324023, 4337396, 4345732, 4334564, 4338281, 4335854, 4339578, 4339910, 4333075, 4332455, 4333345, 4346335, 4325621, 9270643, 4352773, 4327761, 4346713, 4327697, 4331812, 4347905, 4345923, 4331069, 4340507, 4…
Molecular Functions	GO:0016279~protein-lysine N-methyltransferase activity	3	0.0907383	4324838, 4330640, 4339975
Molecular Functions	GO:0043531~ADP binding	19	0.0971898	4351373, 4328990, 4351105, 4346839, 4350116, 4333292, 4348470, 107275341, 4346874, 4344768, 4344767, 4350057, 107276314, 9270570, 107278580, 4330897, 4350889, 107275946, 4350888

## Sheet: Brown_40DAP_GO
Category	Term	Count	PValue	Genes
Biological_Process	GO:0055085~transmembrane transport	19	0.00163488	4327063, 4331797, 4340809, 4346932, 4328874, 4337945, 4352914, 4323895, 4344852, 4338353, 4351058, 4339755, 4324720, 4346892, 4325457, 4331904, 4330322, 4325616, 4349708
Biological_Process	GO:0016485~protein processing	7	0.00342879	4343659, 4351216, 4328515, 4347683, 4333161, 9266542, 4347634
Biological_Process	GO:0000165~MAPK cascade	9	0.00598893	4340495, 4345644, 4349237, 9271572, 4342047, 4338842, 4336762, 4341786, 4331872
Biological_Process	GO:0045944~positive regulation of transcription from RNA polymerase II promoter	11	0.00865621	4340495, 4335664, 4343265, 4345644, 4349237, 9271572, 4342047, 4338842, 4336762, 4341786, 4331872
Molecular Functions	GO:0005215~transporter activity	21	0.00934189	9267767, 4340809, 4346932, 4343841, 4339494, 4338353, 4347321, 4333824, 4343327, 9266097, 107276819, 4345327, 4327591, 4324568, 4330713, 4327021, 4336854, 4325616, 9271316, 4338880, 4349708
Biological_Process	GO:0006897~endocytosis	6	0.0108895	4330018, 4324710, 4343617, 4331096, 9267711, 4336396
Biological_Process	GO:0016055~Wnt signaling pathway	5	0.0126471	4330018, 4324710, 4331096, 9267711, 4336396
Cellular Components	GO:0016020~membrane	148	0.0174454	4340468, 4325527, 4349890, 4344217, 4345742, 4338960, 4341132, 4347595, 4331188, 4349562, 4343327, 4352626, 4336889, 4326793, 4344094, 4349429, 4333044, 4331286, 9266150, 4334238, 4346475, 4336325, 4333585, 4324931, 4329324, 4325514, 4336424, 4328128, 4340363, 4344407, 4331516, 4337657, 9266682, 4332057, 4352850, 4325660, 4352775, 4332752, 4332948, 4351303, 4349134, 9267607, 4344235, 4325271, 926…
KEGG_PATHWAY	osa00350:Tyrosine metabolism	8	0.0195156	4329692, 4328828, 4343942, 4351017, 4350053, 4334655, 4336153, 4330482
Biological_Process	GO:0008360~regulation of cell shape	5	0.0214373	4330018, 4324710, 4331096, 9267711, 4336396
Molecular Functions	GO:0004386~helicase activity	6	0.0366355	4336362, 9267691, 4329993, 4333337, 4334111, 4346696
KEGG_PATHWAY	osa00920:Sulfur metabolism	7	0.0409496	4335048, 4326319, 4341321, 4348561, 4352143, 4352752, 4334101
Biological_Process	GO:0045493~xylan catabolic process	6	0.0462951	9266490, 4326535, 4326534, 4351192, 4351191, 4326529
KEGG_PATHWAY	osa00790:Folate biosynthesis	5	0.0470293	4328930, 4339329, 4341959, 4343919, 4349049
Molecular Functions	GO:0000977~RNA polymerase II regulatory region sequence-specific DNA binding	12	0.0491467	4325139, 4340495, 4345644, 4349237, 9271572, 4342047, 4325297, 4338842, 4336762, 4341786, 4324058, 4331872
Molecular Functions	GO:0003700~transcription factor activity, sequence-specific DNA binding	54	0.0497825	4332602, 4343716, 4342047, 4333775, 4325297, 107276070, 4326690, 9267338, 4345940, 4332331, 4334126, 4332680, 4347619, 4325139, 4327499, 4331270, 4339084, 9270412, 4329526, 4343903, 4346629, 4343866, 4336857, 9266123, 4344331, 4343765, 4349514, 107276287, 4337426, 4347266, 4325939, 4336721, 4349237, 4344738, 4325063, 4336762, 4332660, 4325981, 4342078, 4338842, 4325945, 4330306, 9269581, 4340495,…
Biological_Process	GO:0015031~protein transport	11	0.0543207	4339247, 4338376, 4344788, 4327591, 4344437, 4328092, 4343617, 9270216, 4351857, 4335313, 4337052
Biological_Process	GO:0030422~production of siRNA involved in RNA interference	4	0.0544637	4336362, 4341077, 4333337, 4346696
Cellular Components	GO:0016021~integral component of membrane	339	0.0565334	4325851, 9267740, 4331088, 4338498, 4341132, 4347595, 4349561, 4326981, 4335752, 4349429, 9268141, 4333629, 4337269, 9266150, 4331797, 4325310, 4346819, 4339645, 4337657, 9266682, 4332057, 4339247, 4352850, 4325171, 4325457, 4333703, 4352775, 4332948, 4349134, 4330106, 4335435, 9267767, 4338902, 4337244, 4327306, 4333307, 107276123, 4344381, 4326042, 4343918, 4327178, 4337643, 4326305, 4344584, 4…
KEGG_PATHWAY	osa04141:Protein processing in endoplasmic reticulum	22	0.0650742	4330106, 4329170, 4335435, 4327812, 4327748, 4339908, 4329219, 4332391, 4327149, 4340470, 4352510, 4338348, 4352339, 9266859, 4324566, 4328492, 4341618, 4345951, 4330556, 4346586, 9271333, 4337860
KEGG_PATHWAY	osa00500:Starch and sucrose metabolism	14	0.0762411	4333841, 4345706, 4334114, 4339718, 4334029, 4342117, 4346885, 4336388, 4326516, 4341870, 4347903, 4335737, 4343959, 4339996
KEGG_PATHWAY	osa00071:Fatty acid degradation	7	0.0785833	4326136, 4351483, 4343942, 4347172, 4344267, 4350053, 4331150
KEGG_PATHWAY	osa00640:Propanoate metabolism	4	0.0794803	4326136, 4335745, 4339856, 4344267
Molecular Functions	GO:0004722~protein serine/threonine phosphatase activity	11	0.0860736	4349568, 4325851, 4326717, 4328768, 4332374, 4344366, 4328505, 4332004, 4337276, 4344100, 4324311
KEGG_PATHWAY	osa00072:Synthesis and degradation of ketone bodies	3	0.089507	4347614, 4326136, 4326266
Molecular Functions	GO:0005524~ATP binding	161	0.0903458	4344558, 4344557, 4338403, 4339633, 4351234, 9270494, 4326239, 4344556, 4331188, 4344555, 4349049, 4326516, 4328135, 4324710, 4337267, 4337269, 4330943, 4346819, 4336952, 9269802, 4340470, 4326034, 4339748, 9270313, 4348579, 4344373, 4328308, 4340671, 4351890, 4350268, 4328515, 9267691, 4339815, 4351303, 4352028, 4344031, 4351586, 4349735, 107276012, 4344381, 4343918, 4337643, 4333161, 4351493, 4…
Cellular Components	GO:0016442~RISC complex	3	0.0915689	4336362, 4333337, 4346696
Molecular Functions	GO:0001104~RNA polymerase II transcription cofactor activity	4	0.0929065	4347726, 4347648, 4337290, 4328559
Cellular Components	GO:0031969~chloroplast membrane	6	0.0970667	4332690, 4349433, 4338498, 4338960, 4333741, 4333985
KEGG_PATHWAY	osa01110:Biosynthesis of secondary metabolites	73	0.0976687	4342896, 4326136, 4348561, 4338498, 4328034, 4347614, 4335048, 4342424, 4326516, 4341321, 4343942, 4325563, 4348464, 4328598, 4347172, 4341325, 4349454, 4333841, 4339188, 4325310, 4339645, 4344854, 4332690, 4329324, 4331460, 4327164, 4339856, 4350816, 4350053, 4335330, 4339815, 4338097, 4333201, 4341844, 4351067, 4344683, 9266653, 4336960, 4340251, 4346890, 4327178, 4339718, 4341081, 4334101, 433…

## Sheet: Purple_15DAP_GO
Category	Term	Count	PValue	Genes
Cellular Components	GO:0005737~cytoplasm	136	0.00292561	4336633, 4351608, 4334056, 4348957, 4348561, 9272276, 4348626, 4341621, 4344612, 4327560, 9270136, 4335426, 4339434, 4326917, 4329526, 4332456, 4343287, 4352575, 4338201, 4338979, 4333613, 4345338, 4350053, 9272184, 4350054, 4349411, 4333386, 4346618, 4336595, 4348905, 4340581, 4326040, 4348601, 4346402, 4333507, 9269391, 4340643, 4331828, 4336647, 4326189, 4333818, 4344521, 4330580, 4331196, 434…
Molecular Functions	GO:0004222~metalloendopeptidase activity	10	0.00337107	4343659, 9270797, 4327198, 4325012, 4327502, 4330159, 4341796, 4342113, 4331244, 4332762
Biological Process	GO:0006446~regulation of translational initiation	7	0.00456891	4329863, 4337552, 4342741, 4327193, 4349446, 4342306, 4338229
Molecular Functions	GO:0003743~translation initiation factor activity	16	0.00488421	4344055, 4339510, 4337552, 4336300, 4333565, 4325286, 4327193, 4352805, 4342306, 4338229, 4342741, 107276785, 4343445, 4349446, 4348536, 4330995
Molecular Functions	GO:0019706~protein-cysteine S-palmitoyltransferase activity	8	0.0064898	4350702, 4338902, 4351414, 4332017, 9267772, 4334485, 4343180, 4341648
Molecular Functions	GO:0004004~ATP-dependent RNA helicase activity	13	0.00858833	4331680, 4342981, 9270656, 4334469, 4328308, 4334493, 4333273, 4325344, 4342669, 4334089, 4328050, 4352769, 4330083
Biological Process	GO:0015995~chlorophyll biosynthetic process	7	0.0100044	4331869, 4336951, 4342497, 4332690, 4349004, 4328432, 4349433
KEGG_PATHWAY	osa00270:Cysteine and methionine metabolism	16	0.0105605	4348905, 4342980, 4336595, 4339682, 4349970, 4328828, 4327479, 4348561, 4339898, 4328012, 4348646, 4325621, 4340140, 4331861, 4341195, 4334188
Molecular Functions	GO:0005524~ATP binding	184	0.0145006	4344558, 4344557, 4351608, 4344559, 4339633, 4338399, 4334807, 4351234, 9270494, 4338290, 4344556, 4341621, 4344555, 4328315, 4350184, 4348755, 9269042, 4346779, 4327984, 4341796, 4337267, 4327560, 9270136, 4324139, 4352769, 4325904, 4343794, 4351807, 9267891, 4336528, 4335426, 4336952, 4327667, 4351245, 4339142, 4344370, 4348579, 4349226, 4328308, 4331124, 4338979, 4328383, 4345338, 4350268, 434…
Biological Process	GO:0010501~RNA secondary structure unwinding	11	0.0203714	4342981, 4331680, 4334469, 4328308, 4334493, 4333273, 4325344, 4342669, 4328050, 4352769, 4330083
Molecular Functions	GO:0003723~RNA binding	46	0.0205128	4345884, 4347708, 4334103, 4325344, 4344968, 4334674, 4350209, 4331680, 4327336, 4334469, 4337700, 9266191, 4350825, 4333273, 4325894, 4325141, 4330058, 4352769, 4327290, 4345910, 4342981, 4329171, 4324917, 4327991, 4351244, 4351052, 4328790, 4352241, 4342669, 4340886, 4330083, 4334131, 4327782, 4342497, 4336362, 4328308, 4351716, 4350198, 4352148, 4334493, 4345271, 4339810, 4325103, 4325104, 432…
Molecular Functions	GO:0004733~pyridoxamine-phosphate oxidase activity	3	0.0208397	9271623, 4343688, 4348496
Cellular Components	GO:0016282~eukaryotic 43S preinitiation complex	6	0.0217836	4337552, 4342741, 4327193, 4349446, 4342306, 4338229
Biological Process	GO:0006281~DNA repair	14	0.0239726	4344420, 4324973, 4351234, 4325482, 4350646, 4334565, 9268318, 4327899, 4336297, 4332812, 4335738, 4349131, 4344621, 4327368
Molecular Functions	GO:2001070~starch binding	4	0.0254579	4332523, 4345271, 4337056, 4352028
Cellular Components	GO:0005852~eukaryotic translation initiation factor 3 complex	6	0.0269866	4342741, 107276785, 4327193, 4349446, 4342306, 4338229
Cellular Components	GO:0033290~eukaryotic 48S preinitiation complex	6	0.0329172	4337552, 4342741, 4327193, 4349446, 4342306, 4338229
Molecular Functions	GO:0004364~glutathione transferase activity	13	0.0333732	9267628, 4340581, 4329692, 4346305, 4326189, 9272276, 4349204, 4325766, 4349191, 4341354, 4350282, 4332456, 4351775
Biological Process	GO:0001731~formation of translation preinitiation complex	6	0.0390087	4337552, 4342741, 4327193, 4349446, 4342306, 4338229
Biological Process	GO:0000724~double-strand break repair via homologous recombination	6	0.0390087	9267891, 4329409, 9267055, 4337828, 4331279, 4349131
Molecular Functions	GO:0001077~transcriptional activator activity, RNA polymerase II core promoter proximal region sequence-specific binding	3	0.0393153	4335664, 4343265, 4327253
Cellular Components	GO:0009534~chloroplast thylakoid	6	0.0395974	4339651, 4336922, 4339792, 4351700, 4325917, 4337720
Biological Process	GO:0010109~regulation of photosynthesis	3	0.0412136	4338057, 4343908, 4342420
Biological Process	GO:0006734~NADH metabolic process	3	0.0412136	4348905, 4336595, 4348496
Cellular Components	GO:0009941~chloroplast envelope	20	0.0418778	4331809, 4338395, 4340581, 4336922, 4350785, 4328432, 4339792, 4330159, 4329356, 4350176, 4347161, 4337188, 4342458, 4329844, 4347659, 4325555, 4332460, 4341796, 4336463, 4325917
Biological Process	GO:0006749~glutathione metabolic process	13	0.0427368	9267628, 4340581, 4329692, 4346305, 4326189, 9272276, 4349204, 4325766, 4349191, 4341354, 4350282, 4332456, 4351775
Biological Process	GO:0000245~spliceosomal complex assembly	5	0.0461741	4327991, 9268087, 4348330, 4348177, 4350209
Biological Process	GO:0010206~photosystem II repair	4	0.0510707	4339651, 4341796, 4342113, 4334100
KEGG_PATHWAY	osa01210:2-Oxocarboxylic acid metabolism	9	0.0587207	4342980, 4325621, 4328828, 4339583, 4333458, 4331547, 4333613, 4329858, 4334188
KEGG_PATHWAY	osa03013:RNA transport	21	0.0609007	4328994, 4326461, 4337552, 4336300, 4333565, 4332988, 9266942, 4352805, 4342306, 4342961, 4338229, 4341446, 4342741, 4343445, 4333273, 4349446, 4332383, 4348536, 4340675, 4338260, 4339346
Molecular Functions	GO:0031369~translation initiation factor binding	3	0.0618373	4329863, 4337552, 4342306
Molecular Functions	GO:0047334~diphosphate-fructose-6-phosphate 1-phosphotransferase activity	3	0.0618373	9271821, 4345338, 4340643
Biological Process	GO:0007033~vacuole organization	3	0.0647275	4331839, 4346309, 4326864
Biological Process	GO:0051205~protein insertion into membrane	3	0.0647275	4331399, 4340267, 4324524
Biological Process	GO:0000160~phosphorelay signal transduction system	8	0.0718835	4347674, 4325747, 107275331, 4341665, 4349831, 4335058, 4335184, 4331245
Cellular Components	GO:0005768~endosome	12	0.0751338	4328546, 4348898, 4325584, 4325004, 4347059, 4352271, 4338088, 4346309, 4327903, 4338483, 4327528, 4337555
Molecular Functions	GO:0005545~1-phosphatidylinositol binding	4	0.0773318	4324847, 4328473, 9270756, 9266390
Molecular Functions	GO:0004672~protein kinase activity	45	0.0784814	4344558, 4344557, 4344559, 9267782, 4331163, 4349302, 4338399, 9270494, 4338290, 9272252, 4344555, 4328315, 4342487, 9269042, 4346779, 107275746, 4352216, 4343794, 4334271, 4327606, 107275740, 4334273, 4348258, 4352925, 4324179, 4336952, 4351245, 4329292, 9270011, 9270012, 4325550, 4348139, 4340247, 4336257, 4349226, 4327402, 4337001, 4340933, 4341767, 4337164, 4351777, 4350268, 9268564, 10727751…
KEGG_PATHWAY	osa00071:Fatty acid degradation	8	0.08081	4338395, 4330146, 4349889, 4337714, 4344267, 4350053, 4350054, 4324180
Biological Process	GO:0048268~clathrin coat assembly	4	0.0821266	4324847, 4328473, 9270756, 9266390
Biological Process	GO:0006413~translational initiation	4	0.0821266	4331680, 4337552, 4349521, 4342306
Molecular Functions	GO:0010181~FMN binding	7	0.0838463	9271623, 4343908, 4332414, 4343688, 4342420, 4324160, 4348496
Molecular Functions	GO:0030599~pectinesterase activity	8	0.0872493	4336041, 4335918, 4351129, 4351130, 4338293, 4327996, 4333049, 4332625
Molecular Functions	GO:0033897~ribonuclease T2 activity	3	0.0875758	4347708, 4325103, 4325104
Biological Process	GO:0006379~mRNA cleavage	3	0.0915363	4328733, 4352587, 4347905
Cellular Components	GO:0080008~Cul4-RING E3 ubiquitin ligase complex	3	0.0921487	4333680, 4325482, 4351059
Biological Process	GO:0045490~pectin catabolic process	8	0.0966205	4336041, 4335918, 4351129, 4351130, 4340103, 4333049, 4332625, 4340099

## Sheet: Purple_25DAP
Category	Term	Count	PValue	Genes
Cellular Components	GO:0031969~chloroplast membrane	7	0.00375052	4335984, 4325486, 4338960, 4333741, 4332290, 4326365, 4333985
Cellular Components	GO:0016020~membrane	99	0.00784791	4337552, 4348959, 4349890, 107276625, 4338960, 4341623, 4338390, 4332183, 4331188, 4342080, 4328602, 4330689, 4325081, 4337173, 4342136, 4342153, 4331617, 4333030, 9270417, 4325660, 9267293, 4329844, 4341806, 4332753, 4352167, 4337257, 4336052, 4344436, 4341648, 4325879, 4346892, 107276192, 4325486, 4331958, 4348217, 4334896, 4349097, 4333563, 9266513, 4329486, 4336979, 4352654, 4331259, 4348720,…
Molecular Functions	GO:0005524~ATP binding	105	0.0114153	107275672, 4338403, 4332108, 4326239, 4331415, 4331188, 4342080, 4326516, 4327984, 4343944, 4337173, 4336035, 4339038, 4325717, 4331285, 4342153, 4336952, 4345873, 4328793, 4333240, 4352435, 4344370, 4347947, 4328518, 4328515, 4339815, 4352167, 4337257, 4332120, 4339215, 107276510, 4334727, 4328043, 4347684, 4334117, 4343549, 4336396, 4329580, 4349010, 4334490, 4350243, 4325700, 4334493, 4345951,…
KEGG_PATHWAY	osa00240:Pyrimidine metabolism	13	0.0131969	4346121, 4339675, 4333582, 9269422, 4339882, 4329701, 4343249, 4332531, 4342497, 4350243, 4335691, 4325740, 4339815
Cellular Components	GO:0005737~cytoplasm	74	0.0145226	9271676, 4336783, 4327051, 4344210, 4328916, 4333930, 9270245, 4332108, 4352425, 4347802, 4340767, 9269040, 4343944, 4341326, 4325718, 4325717, 4345806, 4345833, 4336921, 4331133, 4325962, 4333030, 4345873, 4336329, 4334564, 4352435, 4333345, 4345525, 4325621, 4347331, 4344474, 4339570, 4327697, 4327550, 4344814, 9267711, 4344683, 4324152, 4331069, 4340507, 4335721, 4330767, 4352739, 107275814, 4…
Biological Process	GO:0042546~cell wall biogenesis	5	0.0271957	4340940, 107276157, 4345019, 4336907, 4329018
Molecular Functions	GO:0016762~xyloglucan:xyloglucosyl transferase activity	5	0.0292008	4340940, 107276157, 4345019, 4336907, 4329018
Biological Process	GO:0010411~xyloglucan metabolic process	5	0.0309917	4340940, 107276157, 4345019, 4336907, 4329018
Cellular Components	GO:0005743~mitochondrial inner membrane	7	0.0386256	4336282, 4339984, 4342350, 4331968, 4346939, 4346901, 4349116
Biological Process	GO:0006099~tricarboxylic acid cycle	6	0.0572195	4325621, 4328859, 4327213, 4342350, 4346939, 4332774
Biological Process	GO:0016042~lipid catabolic process	6	0.0666881	4345833, 4346120, 107276155, 4333030, 4342872, 4325037
Biological Process	GO:0009738~abscisic acid-activated signaling pathway	7	0.068253	4333017, 4336783, 4328916, 4331490, 4343944, 4324314, 4335877
Biological Process	GO:0016485~protein processing	4	0.0720127	4344424, 4328515, 4330658, 4347634
Molecular Functions	GO:0005509~calcium ion binding	19	0.0790911	107275672, 4336783, 4334534, 4325962, 4328874, 4342872, 4331503, 4344294, 9266372, 4326305, 4347089, 107276155, 4336282, 4351256, 4331490, 4348206, 4334072, 4351420, 4334735
Biological Process	GO:0055085~transmembrane transport	10	0.0813234	4330689, 4331617, 4338540, 4342565, 4346892, 4328874, 4341460, 4337173, 4339984, 4330322
Molecular Functions	GO:0030247~polysaccharide binding	10	0.0845289	107275672, 4325700, 9271506, 4332120, 4348206, 4326519, 4333944, 4343706, 4334735, 4327203
KEGG_PATHWAY	osa04070:Phosphatidylinositol signaling system	6	0.0862574	4347947, 4325310, 4334072, 4346598, 4344166, 4331188
Molecular Functions	GO:0019203~carbohydrate phosphatase activity	2	0.0894916	4331333, 4345438
Biological Process	GO:0071555~cell wall organization	14	0.0921285	4333563, 107276110, 4337958, 4336907, 4336890, 4335860, 4326983, 4344307, 9269152, 4340940, 107276157, 4345019, 4340645, 4329018
Cellular Components	GO:0071013~catalytic step 2 spliceosome	5	0.0987837	4337303, 4332781, 4328484, 4343870, 4341945

## Sheet: Purple_40DAP_GO
Category	Term	Count	PValue	Genes
KEGG_PATHWAY	osa00620:Pyruvate metabolism	14	0.000439694	4325531, 4326769, 4328859, 4339859, 4339856, 4347172, 9268154, 4347531, 4348268, 4328010, 4338750, 4329518, 4333181, 4324717
Biological Process	GO:0006090~pyruvate metabolic process	4	0.00284511	4339859, 4328010, 4338750, 4333181
Biological Process	GO:0007264~small GTPase mediated signal transduction	12	0.00389766	4349518, 4326208, 4342644, 4338357, 4343293, 4327591, 9266942, 4338469, 4331969, 4342895, 4337556, 4325879
KEGG_PATHWAY	osa00500:Starch and sucrose metabolism	15	0.0055221	4347545, 4324962, 4333062, 4324619, 4332041, 4340579, 4341642, 4337312, 4341008, 4347262, 4326516, 4340677, 4329561, 4332788, 4331577
Biological Process	GO:0010224~response to UV-B	4	0.00733766	4336408, 4335397, 4349131, 4341904
KEGG_PATHWAY	osa01100:Metabolic pathways	108	0.0112765	4352839, 4345690, 4332041, 4332108, 4329518, 4344564, 4333181, 4349049, 4326516, 4336883, 4351707, 4328598, 4347172, 4347103, 4324717, 4325310, 4340579, 4344545, 4341008, 4334764, 4329733, 4340677, 4327660, 4350758, 4352549, 4341977, 4333062, 9266653, 4347531, 4332569, 4347885, 4341642, 4327301, 4349835, 4340258, 4347262, 4352747, 4340050, 4339844, 4347545, 4324962, 4352344, 4346547, 4351226, 926…
Biological Process	GO:0006014~D-ribose metabolic process	3	0.0165309	4324962, 4338003, 4340579
Molecular Functions	GO:0003887~DNA-directed DNA polymerase activity	4	0.0280427	4331911, 4344791, 4341904, 4344542
Molecular Functions	GO:0004747~ribokinase activity	3	0.0292751	4324962, 4338003, 4340579
Molecular Functions	GO:0005525~GTP binding	19	0.0495412	4350788, 4345847, 9266942, 9270160, 4330669, 4325879, 4349518, 4326208, 4342644, 4335637, 4343293, 4327591, 9270381, 4329733, 4338469, 4338272, 4350437, 4331969, 4337556
Molecular Functions	GO:0016788~hydrolase activity, acting on ester bonds	12	0.0534818	4338094, 4325265, 4340128, 4342107, 4340204, 4338820, 4330634, 4334125, 4346496, 4329062, 4345695, 4350831
KEGG_PATHWAY	osa01200:Carbon metabolism	21	0.0561015	4326769, 4346547, 4352839, 4328859, 9268154, 4348268, 4347531, 4328010, 4329518, 4327301, 4344564, 4333181, 4344545, 4325531, 4341069, 4326516, 4339859, 4328598, 4340677, 4338750, 4324717
Molecular Functions	GO:0016161~beta-amylase activity	3	0.0569543	9267841, 4344219, 4331577
KEGG_PATHWAY	osa00710:Carbon fixation in photosynthetic organisms	9	0.0620273	4325531, 4326769, 4328859, 4348268, 4338750, 4333181, 4344564, 4344545, 4324717
Biological Process	GO:0006749~glutathione metabolic process	9	0.0651446	4333555, 4326483, 4335902, 4346877, 4325765, 9267506, 9266826, 4325709, 4332455
Molecular Functions	GO:0019706~protein-cysteine S-palmitoyltransferase activity	5	0.0660574	4336661, 4347526, 4346287, 4327508, 4325051
Molecular Functions	GO:0005524~ATP binding	121	0.066553	4338403, 4338398, 9268869, 4332108, 4348562, 4329518, 4333181, 4349049, 4338212, 4347936, 4326516, 4351707, 4326719, 4334774, 4343484, 4332645, 4343794, 4326124, 4344400, 4337850, 4326436, 107275709, 4351245, 4341140, 4344542, 4346713, 4331379, 4350268, 4330897, 4331599, 4337566, 4352549, 4327035, 4341977, 4340309, 9268640, 4343918, 4327301, 4340258, 4328830, 9269066, 4336863, 4342487, 107275983,…
Biological Process	GO:0019438~aromatic compound biosynthetic process	4	0.071416	4347994, 4347993, 4350343, 4350663
Molecular Functions	GO:0004364~glutathione transferase activity	9	0.0778852	4333555, 4326483, 4335902, 4346877, 4325765, 9267506, 9266826, 4325709, 4332455
Biological Process	GO:0009231~riboflavin biosynthetic process	3	0.0827732	4336286, 4329733, 9270160
KEGG_PATHWAY	osa00010:Glycolysis / Gluconeogenesis	12	0.088924	4326516, 4339859, 4339856, 4347172, 4347531, 4348268, 4340677, 4328010, 4329518, 4327301, 4344564, 4344545
Molecular Functions	GO:0022891~substrate-specific transmembrane transporter activity	5	0.0903293	9266436, 4343669, 4337103, 4333528, 4343602
Molecular Functions	GO:0016301~kinase activity	12	0.0912043	4342071, 4341977, 4330198, 4340201, 4325477, 4348268, 9270381, 4349503, 4338750, 4343918, 4333181, 4349414
Molecular Functions	GO:0008171~O-methyltransferase activity	5	0.0992461	4347994, 4347993, 4350343, 4345936, 4350663
