# Supplementary material for: Comparative transcriptomics approach in elucidation of carotenoid biosynthesis regulation in grains of rice (Oryza sativa L.)
Source: Sci Rep. 2019 Feb 7;9:1631. doi: 10.1038/s41598-018-38233-8 (PMC6367445; doi:10.1038/s41598-018-38233-8)
Supplement: Supplementary file 4 — Table s5 [file 41598_2018_38233_MOESM4_ESM.xlsx]

## Sheet: CAROTENOID GENES
Transcript ID	gene ID	MSU_Gene_ID	MSU_Transcript_ID		chromosome	15 DAP LR-26 (FOLD EXPRESSION)	25 DAP LR-26 (FOLD EXPRESSION	40 DAP LR-26 (FOLD EXPRESSION	15 DAP IC-540274 (FOLD EXPRESSION)	25 DAP IC-540274 (FOLD EXPRESSION)	40 DAP IC-540274(FOLD EXPRESSION)	15 DAP IC-583122(FOLD EXPRESSION)	25 DAP IC-583122(FOLD EXPRESSION)	40 DAP IC-583122(FOLD EXPRESSION)	RAPDB ID	Entrez Gene ID	GO_ID	GO_Term	Gene Name	Entrez Gene ID	osa ID	Pathway	LR26_Stage1_Fold Exp	LR26_Stage2_Fold Exp	LR26_Stage3_Fold Exp	S1_Fold Exp	S2_Fold Exp	3122_DS_Fold Exp	RAPDB ID	Entrez Gene ID	GO_ID	GO_Term	Gene Name	Entrez Gene ID	osa ID	Pathway
TCONS_00031535	XLOC_018954	LOC_Os12g43130	LOC_Os12g43130.1		Chr12	-0.00523613	2.87391	3.77237	1.85983	1.67926	1.57973	-2.81259	0	1.88785	Os12g0626400	4352846	GO:0009058 ; GO:0003824 ; GO:0009987 ; GO:0006629 ; GO:0008152 ; GO:0009536 ; GO:0016740	biosynthetic process ; catalytic activity ; cellular process ; lipid metabolic process ; plastid ; transferase activity	phytoene synthase, chloroplast precursor, putative, expressed	4352846	osa:4352846	osa01100:Metabolic pathways##osa01110:Biosynthesis of secondary metabolites##osa00906:Carotenoid biosynthesis
TCONS_00037741	XLOC_022261	LOC_Os02g09780	LOC_Os02g09780.1		Chr2	3.75947	2.79189	2.885	4.34443	2.8236	2.7263	-2.69996	0	1.94389	Os02g0190900	4328575	NA	NA	phytoene dehydrogenase-like, putative, expressed	NA	NA	NA
TCONS_00037735	XLOC_022258	LOC_Os02g09750	LOC_Os02g09750.1		Chr2	1.76339	2.23545	3.2604	0	0.667171	-0.19081	-4.19081	0	-0.731379	Os02g0190600	4328572	GO:0009058 ; GO:0003824 ; GO:0009987 ; GO:0006629 ; GO:0009536	biosynthetic process ; catalytic activity ; cellular process ; lipid metabolic process ; plastid	lycopene beta cyclase, chloroplast precursor, putative, expressed	NA	NA	NA
TCONS_00002276	XLOC_001714	LOC_Os01g39960	LOC_Os01g39960.1		Chr1	1.591	2.62297	3.06498	3.21698	2.41862	2.27009	0	0	2.52441	Os01g0581300	4324196	GO:0009058 ; GO:0003824 ; GO:0009987 ; GO:0006091 ; GO:0006629 ; GO:0015979 ; GO:0009536	biosynthetic process ; catalytic activity ; cellular process ; generation of precursor metabolites and energy ; lipid metabolic process ; photosynthesis ; plastid	lycopene epsilon cyclase, chloroplast precursor, putative, expressed	NA	NA	NA
