# Supplementary material for: Comparative transcriptomics approach in elucidation of carotenoid biosynthesis regulation in grains of rice (Oryza sativa L.)
Source: Sci Rep. 2019 Feb 7;9:1631. doi: 10.1038/s41598-018-38233-8 (PMC6367445; doi:10.1038/s41598-018-38233-8)
Supplement: Supplementary file 5 — Table s6 [file 41598_2018_38233_MOESM5_ESM.xlsx]

## Sheet: Sheet1
			25 DAP	40 DAP	15 DAP	25 DAP	40 DAP	15 DAP	25 DAP	40 DAP
		15 DAP
	MSU_Gene_ID		LR-26 (FOLD EXPRESSION)		IC-540274(FOLD EXPRESSION)			IC 583122(FOLD EXPRESSION)			DESCRIPTION
	LOC_Os01g71280.1	2.44	3.913	5.052	4.503	3.03	2.676	-0.394	0	2.908	glycerol-3-phosphate dehydrogenase
a) PRECUSOR PATHWAY AND CATABOLIC PATHWAY GENES	LOC_Os05g45590.1	4.6894	4.983	5.796	6.732	4.936	4.357	-1.501	-1.501	3.406	hexokinase
	LOC_Os01g47080.1	-2.378	1.6	2.455	1.207	0.944	1.323	0	0	0.752	pyruvate kinase
	LOC_Os03g46910.1	3.255	3.28	3.499	4.204	3.312	2.755	0	-1.866	1.695	pyruvate kinase
	LOC_Os01g02050.1	4.87	4.431	4.107	5.206	4.238	4.58	-3.43	0	3.285	phosphoenolpyruvate carboxylase
	LOC_Os01g07730.1	-2.35	2.709	2.369	-0.475	1.972	4.427	-1.35	0	3.752	phosphate/phosphoenolpyruvate translocator-related protein
	LOC_Os11g10980.1	0.697	1.947	2.308	2.658	2.295	2.488	-4.512	-4.512	1.532	pyruvate kinase
	LOC_Os05g41640.2	2.87	0.956	0.671	2.225	0.956	0.478	0	-4.329	-0.423	phosphoglycerate kinase protein
	LOC_Os02g51590.1	3.908	4.004	4.163	4.995	3.992	3.757	-0.78	-2.365	3.24	phosphoglycerate mutase
	LOC_Os12g37510.1	-3.089	-3.089	-2.089	-4.089	0	0	0	0	-3.089	UDP-glucoronosyl and UDP-glucosyl transferase
	LOC_Os11g38650.1	0.924	5.016	5.492	3.278	3.949	4.242	-2.246	0	3.529	UDP-glucoronosyl/UDP-glucosyl transferase
	LOC_Os04g39420.1	-1.047	3.476	4.061	4.568	3.061	3.019	0.953	1.445	4.128	6-phosphofructokinase 2
	LOC_Os11g32090.1	-1.444	0.556	1.463	1.141	0.878	1.015	0	0	-0.859	geranylgeranyl transferase type-2 subunit beta
	LOC_Os06g45370.1	2.046	1.606	1.968	2.071	0.673	0.021	0	0	-0.202	fructose-1,6-bisphosphatase, putative, expressed
	LOC_Os06g45590.1	2.21	2.581	3.356	4.015	2.566	1.229	-3.019	-2.019	0.936	glyceraldehyde-3-phosphate dehydrogenase
	LOC_Os01g67860.1	2.965	1.087	3.312	3.49	1.039	1.342	-1.546	-0.868	1.965	fructose-bisphospate aldolase isozyme,
	LOC_Os12g42280	-0.482	4.445	4.148	2.186	4.416	4.182	-2.984	-2.569	3.491	9-cis-epoxycarotenoid dioxygenase 1
	LOC_Os02g47510	4.034	7.403	8.423	6.531	6.509	6.634	-1.019	0	6.184	9-cis-epoxycarotenoid dioxygenase 1
	LOC_Os03g44380	-2.628	0.927	1.395	-1.043	0.765	2.957	-1.043	-4.628	2.934	9-cis-epoxycarotenoid dioxygenase 1,
b) OTHER MODULATORS	LOC_Os10g38489	0.483	5.098	6.733	3.39	4.613	6.618	4.143	0.763	6.828	glutathione S-transferase GSTU6
	LOC_Os05g48810	5.03	5.847	6.231	5.531	4.894	4.875	0	0	0	dnaJ domain containing protein
	LOC_Os08g41110.1	6.363	5.479	6.096	6.711	5.445	5.288	-0.799	-0.121	4.683	chaperone protein dnaJ 10
	LOC_Os08g14660.1	0.378	0.69	2.164	0.044	-0.232	0.044	0	0	0.044	SET domain containing protein
	LOC_Os08g02070	2.253	3.783	4.118	3.623	3.307	3.665	-2.475	-3.475	3.033	OsMAD26
c) TFS	LOC_Os06g10350	2.842	3.992	3.585	4.148	3.653	3.608	-1.354	0	2.775	R2R3-MYB TRANSCRIPTION FACTORfamily transcription factor
