# Supplementary material for: Comparative transcriptomics approach in elucidation of carotenoid biosynthesis regulation in grains of rice (Oryza sativa L.)
Source: Sci Rep. 2019 Feb 7;9:1631. doi: 10.1038/s41598-018-38233-8 (PMC6367445; doi:10.1038/s41598-018-38233-8)
Supplement: Supplementary file 6 — Table s7 [file 41598_2018_38233_MOESM6_ESM.xlsx]

## Sheet: correlation tfs-carotenoid
AP2	8(9)
B3	27(33)
bHLH	91(102)
bZIP	46(69)
DBB	7(7)
Dof	23(28)
E2F/DP	4(5)
EIL	3(3)
ERF	100(108)
G2-like	27(29)
GATA	16(17)
GRAS	2(40)
MIKC	21(22)
M-type	20(21)
MYB	87(89)
MYB_related	34(37)
RAV	3(3)
Trihelix	1(23)
WRKY	79(79)

## Sheet: correlation structur-carotenoid
	15 DAP	25 DAP	40 DAP	15 DAP	25 DAP	40 DAP	15 DAP	25 DAP			40 DAP
MSU_Transcript_ID	LR 26				IC-540274
							IC583122
LOC_Os03g44380.1	-1.043	0.765	2.957	-2.628	0.927	1.395	-1.043		-4.628	2.934
LOC_Os10g38700.1	-1.393	0.192	0	-1.393	1.066	2.335	0		0	-2.393
LOC_Os10g38340.1	0	-2.433	1.696	0	-0.433	0	-0.626		0	0.267
LOC_Os05g05620.1	0.304	-0.696	0	-2.696	0.474	1.112	0		0	-0.696
LOC_Os10g38610.1	0.301	0	-2.507	0.194	1.447	2.516	-3.507		0	-2.507
LOC_Os10g38600.1	-1.155	-2.155	1.015	-2.155	-1.155	1.8	0		0	-0.347
LOC_Os04g40950.3	-0.869	-1.354	0	1.231	-0.354	-0.217	0		0	-1.676
LOC_Os10g38540.1	-3.475	0	0	-2.475	0	0	0		0	0
LOC_Os03g56950.2	-3.082	0	-4.082	0	0	0	0		0	0
LOC_Os07g05940.1	0	0	-2.313	0	0	-3.313	0		0	-2.313
LOC_Os04g37619.2	0	-4.155	0	0	-3.155	-4.155	0		0	0
LOC_Os10g38670.1	-1.423	-0.101	-2.423	0	-2.423	-0.101	0		0	0
LOC_Os08g45130.1	0.381	-2.734	-2.319	0.89	-3.319	-1.734	0		0	-4.319
LOC_Os12g10730.2	0	-1.034	-3.356	0	-1.034	-1.771	0		0	-3.356
LOC_Os12g10730.1	-1.449	0	-3.449	-2.449	-1.449	-3.449	0		0	0
LOC_Os04g40950.2	-2.862	0	-3.862	-2.862	-2.862	-3.862	0		0	0
LOC_Os12g10720.3	-0.854	0	-2.439	-0.854	-2.439	-2.439	0		0	-2.439
LOC_Os04g46470.1	-0.441	-2.944	-1.944	-3.529	-1.529	-0.944	0		0	-2.207
LOC_Os10g38360.1	0	-1.608	-2.193	0	-2.193	-2.193	-0.871		-3.193	-1.193
LOC_Os06g09370.2	-4.295	-3.295	-4.295	0	-3.295	-4.295	-4.295		0	-3.295
LOC_Os10g38489.1	3.39	4.613	6.618	0.483	5.098	6.733	4.143		0.763	6.828
LOC_Os10g38740.1	3.44	4.263	5.95	1.431	4.573	3.931	0.931		0	5.03
LOC_Os02g35660.1	3.527	3.106	3.015	2.043	3.652	3.67	0		0	1.827
LOC_Os02g47510.1	6.531	6.509	6.634	4.034	7.403	8.423	-1.019		0	6.184
LOC_Os02g09750.1	3.217	2.419	2.27	0	2.623	3.065	0		0	2.524
LOC_Os03g63360.1	3.245	2.177	1.834	0.725	3.163	4.36	0		0	2.092
LOC_Os10g38150.1	3.003	2.438	2.634	1.497	2.919	2.581	-1.562		0	1.76
LOC_Os09g29200.1	3.36	3.18	3.645	0.713	5.008	5.704	-1.213		-1.213	3.18
LOC_Os10g38580.1	0.575	0.353	0	0.575	0.353	0.768	0		0	0
LOC_Os10g38780.1	1.455	3.431	4.425	-2.5	4.093	3.795	0		0	3.534
LOC_Os12g42280.1	2.186	4.416	4.182	-0.482	4.445	4.148	-2.984		-2.569	3.491
LOC_Os10g38140.1	0.833	1.264	2.332	0	1.833	2.24	-2.691		0	1.736
LOC_Os04g37619.1	4.334	2.309	2.919	2.878	3.87	4.726	-4.573		-2.988	1.919
LOC_Os08g14660.1	0.378	0.69	2.164	0.044	-0.232	0.044	0		0	0.044
LOC_Os10g38630.1	0	0	0	1.489	0	0	0		0	0
LOC_Os11g32090.1	1.141	0.878	1.015	-1.444	0.556	1.463	0		0	-0.859
LOC_Os10g38710.1	1.927	0	0.009	0.647	0.009	-1.161	0		0	0
